# Supplementary material for: Lipid Remodeling in Mouse SR-B1-Deficient Embryos with Oxidative Stress-Associated Neural Tube Defects
Source: Antioxidants (Basel). 2026 May 16;15(5):634. doi: 10.3390/antiox15050634 (PMC13203163; doi:10.3390/antiox15050634)
Supplement: Supplementary file 1 [file antioxidants-15-00634-s001.zip › Table S1.xlsx]

## Sheet: Sheet1
feature	embryo-WT-1	embryo-WT-2	embryo-WT-3	embryo-normal-KO-1	embryo-normal-KO-2	embryo-normal-KO-3	embryo-KO-NTD-1	embryo-KO-NTD-2	embryo-KO-NTD-3
CE14_0_0	NA	NA	NA	NA	NA	NA	NA	NA	0.182707
CE15_0_0	NA	NA	NA	NA	NA	NA	NA	NA	0.234543
CE16_0_0	0.756485	0.871838	0.624839	0.929643	0.791431	0.693233	0.803272	0.817025	0.879278
CE16_1_0	0.346674	0.361161	0.338916	0.401034	0.308118	0.297135	0.35133	0.3706	0.484526
CE18_0_0	0.427401	0.500658	0.459571	0.46034	0.399688	0.373157	0.467748	0.368028	0.57963
CE18_1_0	2.14135	2.35684	2.10853	2.63565	2.18095	2.31171	2.54037	2.62262	2.56136
CE18_2_0	2.34112	2.53689	2.05494	3.10683	2.56914	2.71352	3.15591	2.64075	3.28037
CE18_3_0	0.0941966	NA	NA	0.112395	NA	NA	0.119746	NA	NA
CE19_0_0	NA	NA	NA	NA	NA	NA	NA	NA	0.266836
CE20_1_0	0.124885	0.144553	0.156697	0.155398	0.142114	NA	0.1682	0.150851	0.109354
CE20_2_0	0.108304	NA	NA	0.186123	0.140928	0.13069	0.205297	0.198054	0.223792
CE20_3_0	0.291958	0.393133	0.286285	0.45799	0.345392	0.357132	0.387602	0.41132	0.429652
CE20_4_0	0.654227	0.766975	0.489852	0.709135	0.584913	0.519423	0.784958	0.608973	0.642927
CE20_5_0	0.182035	NA	NA	0.126207	NA	NA	0.16917	NA	NA
CE21_0_0	NA	NA	NA	NA	NA	NA	NA	NA	0.445624
CE22_4_0	0.198327	0.268725	0.170488	0.233353	NA	0.205498	0.273177	0.177411	0.135456
CE22_5_0	NA	NA	NA	0.117987	NA	NA	0.136085	NA	NA
CE22_6_0	0.182937	0.192491	NA	0.242094	0.1871	0.157774	0.207413	0.23292	0.125649
CE23_0_0	NA	NA	NA	NA	NA	NA	NA	NA	0.160483
CE24_1_0	NA	NA	NA	NA	NA	NA	NA	NA	0.277319
Cer32_0_2	NA	NA	0.0136604	NA	NA	NA	NA	NA	NA
Cer32_1_4	NA	NA	NA	NA	NA	NA	NA	NA	NA
Cer32_2_3	NA	NA	NA	NA	NA	NA	NA	NA	NA
Cer34_0_2	0.00782442	0.00911399	0.01355	0.00823618	0.00825585	0.0152062	0.00993771	0.0159386	0.0163585
Cer34_0_4	NA	NA	NA	NA	NA	NA	NA	NA	NA
Cer34_1_4	NA	NA	NA	NA	NA	NA	NA	NA	0.00383186
Cer34_2_2	0.00591413	0.00513534	NA	0.00398177	0.00593839	0.00818626	0.00487111	0.00607369	0.00436733
Cer36_1_2	NA	NA	NA	NA	NA	NA	NA	NA	NA
Cer36_2_2	NA	NA	NA	NA	NA	NA	NA	NA	0.00477887
Cer36_2_3	NA	NA	NA	NA	NA	NA	NA	NA	NA
Cer36_2_4	NA	NA	NA	NA	NA	NA	NA	NA	NA
Cer38_0_2	NA	NA	NA	NA	NA	NA	NA	NA	NA
Cer38_0_4	NA	NA	NA	NA	NA	NA	NA	NA	NA
Cer38_1_2	NA	NA	NA	NA	NA	NA	NA	NA	NA
Cer38_1_3	NA	NA	NA	NA	NA	NA	NA	NA	NA
Cer38_1_4	NA	NA	NA	NA	NA	NA	NA	NA	NA
Cer38_2_2	NA	NA	NA	NA	NA	NA	NA	NA	0.0034406
Cer38_2_3	NA	NA	NA	NA	NA	NA	NA	NA	NA
Cer38_2_4	NA	NA	NA	NA	NA	NA	NA	NA	NA
Cer40_0_4	NA	NA	NA	NA	NA	NA	NA	NA	NA
Cer40_1_2	0.0151141	0.0152214	0.0248969	0.0176577	0.0174715	0.0191241	0.0188887	0.024214	0.0181453
Cer40_1_3	NA	NA	NA	NA	NA	NA	NA	NA	NA
Cer40_2_2	0.00231555	NA	NA	NA	NA	NA	NA	0.00419104	NA
Cer42_1_2	0.046729	0.0402953	0.0567841	0.0479455	0.0466968	0.0573969	0.0484099	0.0576923	0.0461168
Cer42_1_3	NA	NA	NA	NA	NA	NA	NA	NA	NA
Cer42_1_4	NA	NA	NA	NA	NA	NA	NA	NA	NA
Cer42_2_2	0.0597557	0.0493483	0.056955	0.0490305	0.0592614	0.0738057	0.0505671	0.075372	0.0509583
Cer44_0_4	NA	NA	NA	NA	NA	NA	NA	NA	NA
Cer44_1_2	0.00329904	NA	0.012224	NA	NA	NA	0.00378267	0.00446228	0.0044206
Cer44_1_4	NA	NA	NA	NA	NA	NA	NA	NA	NA
CL66_2_0	0.00616132	0.00658451	0.00665728	NA	0.00719032	NA	NA	NA	NA
CL66_4_0	0.00663838	0.00593377	0.00623492	NA	0.00563236	0.00380526	NA	NA	NA
CL66_5_0	0.00438008	NA	NA	NA	NA	NA	NA	NA	NA
CL68_3_0	0.00804346	0.00582351	0.0171193	0.0071964	0.0110638	0.0106324	NA	NA	NA
CL68_4_0	0.0184086	0.0153715	0.0195495	0.00818811	0.0180328	0.0140517	0.0115431	0.0164345	0.00512953
CL68_5_0	0.0234633	0.0237721	0.0214873	0.0115798	0.0233828	0.0178365	0.00735525	0.0102869	0.00966578
CL68_6_0	0.0116166	0.00557613	0.00746601	0.00638187	0.0120817	0.0100761	NA	NA	0.00466233
CL70_4_0	NA	NA	NA	NA	NA	NA	NA	NA	NA
CL70_5_0	0.0567594	0.0306381	0.0309587	0.0129081	0.0359822	0.0174496	NA	0.00636016	NA
CL70_6_0	0.0484439	NA	NA	NA	0.0454513	NA	NA	NA	0.00787578
CL70_7_0	0.0257211	0.0237139	0.0282619	0.0245374	0.0341523	0.0300732	0.018807	0.022146	0.0222514
CL72_6_0	0.0919585	0.0878224	0.0956524	0.0719382	0.109128	0.0893975	0.0639602	0.0804893	0.0785665
CL72_7_0	0.0938666	0.0907591	0.0975659	0.110434	0.109795	0.108932	0.0978463	0.108595	0.105527
CL72_8_0	0.0396052	0.0455036	0.0501632	0.0564043	0.0580378	0.0577169	0.0536697	0.0493473	0.059156
CL72_9_0	0.00693331	0.00965943	NA	0.00568338	0.00763319	0.00679148	NA	NA	NA
CL74_10_0	0.0103075	0.0121955	0.0069967	0.0129325	0.0145557	0.0127994	0.00970465	0.00825237	0.0100706
CL74_11_0	NA	NA	NA	NA	NA	NA	0.00627751	NA	0.00917713
CL74_9_0	0.00847087	0.00842408	NA	0.0148751	0.0127439	0.0144693	0.0131043	0.0138563	0.0132482
CL76_11_0	NA	NA	NA	NA	NA	0.00515798	NA	NA	NA
CL76_8_0	0.00648466	0.00684016	NA	0.0168183	NA	0.0152538	0.0271648	0.0148341	0.0186416
CL80_14_0	0.0167523	0.0301032	0.0408853	NA	0.0329854	0.0164873	0.0247939	NA	NA
DAG12_0_0_18_0_0	NA	NA	NA	NA	NA	NA	NA	NA	NA
DAG14_0_0_16_0_0	NA	NA	NA	NA	NA	NA	NA	NA	NA
DAG14_0_0_16_1_0	NA	NA	NA	NA	NA	NA	NA	NA	0.054637
DAG14_0_0_18_0_0	0.0121256	0.0167762	0.0160173	0.0167027	0.0187444	0.0112022	NA	0.0217184	0.0158755
DAG14_0_0_18_1_0	0.020582	0.0314531	0.0454161	0.0266677	0.0268615	0.0311748	0.0151677	0.0500872	0.0450919
DAG14_0_0_18_2_0	NA	NA	0.0260684	NA	NA	NA	NA	0.0473952	0.0495661
DAG15_0_0_15_0_0	NA	NA	0.009335	NA	NA	NA	NA	NA	NA
DAG15_0_0_16_0_0	NA	NA	NA	NA	NA	NA	NA	NA	NA
DAG15_0_0_18_0_0	NA	NA	NA	NA	NA	NA	NA	NA	NA
DAG16_0_0_16_0_0	NA	NA	NA	NA	NA	NA	NA	NA	NA
DAG16_0_0_16_1_0	0.0617276	0.0883822	0.127983	0.0652566	0.0743109	0.0691475	0.0409142	0.087219	0.0890963
DAG16_0_0_17_0_0	NA	NA	NA	NA	NA	NA	NA	NA	NA
DAG16_0_0_17_1_0	NA	NA	NA	NA	NA	NA	NA	NA	0.0264536
DAG16_0_0_18_0_0	0.261726	0.341298	0.427435	0.308748	0.431041	0.346844	NA	0.446019	0.334593
DAG16_0_0_18_1_0	0.210533	0.240256	0.313982	0.245661	0.319548	0.275298	0.238868	0.425737	0.331145
DAG16_0_0_18_2_0	0.112316	0.154286	0.170364	0.237851	0.234598	0.244818	0.278649	0.394785	0.314722
DAG16_0_0_20_0_0	NA	NA	NA	NA	NA	NA	NA	NA	NA
DAG16_0_0_20_1_0	0.0194112	0.0216972	0.0262568	0.0159212	0.0365063	0.0308461	NA	0.059361	NA
DAG16_0_0_20_2_0	0.0166676	0.0205901	0.0208256	0.0219606	0.0235285	0.0249279	0.0317302	0.0524332	0.0341997
DAG16_0_0_20_3_0	0.0232926	0.0365099	0.0310297	0.0272387	0.0443919	0.0348217	0.0410738	0.0726056	0.0495121
DAG16_0_0_20_4_0	0.0645136	0.0509733	NA	0.060254	0.0470823	0.0615961	0.0556244	0.0656685	0.0507846
DAG16_0_0_22_2_0	NA	NA	NA	NA	NA	NA	NA	0.0185858	NA
DAG16_0_0_22_4_0	0.0260074	0.0210195	0.0218351	0.0196847	NA	0.0311554	0.0337262	0.0281877	0.0254093
DAG16_0_0_22_5_0	0.00985941	NA	NA	NA	NA	NA	0.0126881	NA	NA
DAG16_0_0_22_6_0	NA	NA	NA	NA	NA	NA	0.0321956	0.0415065	NA
DAG16_1_0_16_1_0	NA	NA	0.0304468	NA	NA	NA	NA	0.0112492	0.01669
DAG16_1_0_17_0_0	NA	NA	NA	NA	NA	NA	NA	NA	0.0364316
DAG16_1_0_18_0_0	0.00473051	NA	NA	NA	0.00884948	NA	NA	0.0115997	0.0135331
DAG16_1_0_18_1_0	0.0344197	0.0371426	0.0500211	0.0285196	0.0472329	0.0355687	0.0188657	0.0463679	0.0377308
DAG16_1_0_18_2_0	NA	NA	NA	NA	0.0666577	0.0749828	NA	0.0660062	0.0627327
DAG17_0_0_18_0_0	NA	NA	NA	NA	NA	NA	NA	NA	NA
DAG18_0_0_18_0_0	NA	NA	NA	NA	NA	NA	NA	NA	NA
DAG18_0_0_18_1_0	0.0338264	0.0617961	0.0575392	0.0405914	0.0830235	0.0699702	0.0653057	0.140611	0.132949
DAG18_0_0_18_2_0	0.0327252	0.0423493	0.0507702	0.0585977	0.0644744	0.0651812	0.0794308	0.126298	0.0809501
DAG18_0_0_20_0_0	NA	NA	NA	NA	NA	NA	NA	NA	NA
DAG18_0_0_20_4_0	0.139768	0.120715	0.149831	0.143	0.152632	0.137734	0.141777	0.105381	0.107636
DAG18_1_0_18_1_0	0.0456644	0.0549453	0.0689549	0.0442113	0.0760043	0.0647575	0.0539339	0.116792	0.086072
DAG18_1_0_18_2_0	0.0653467	0.0839278	0.102794	0.106183	0.125577	0.141364	0.149693	0.242145	0.192549
DAG18_1_0_18_3_0	NA	0.0291314	NA	0.0282059	0.037925	0.0346921	0.0465366	0.0629938	0.102781
DAG18_1_0_20_1_0	NA	NA	NA	NA	NA	NA	NA	0.0550049	NA
DAG18_1_0_20_3_0	NA	0.0128547	0.0155373	0.019503	0.0281234	0.0247271	NA	0.0355361	0.0233783
DAG18_1_0_20_4_0	0.0532829	0.0797665	0.0737468	0.0497112	0.0710609	0.0710579	0.0518716	0.0692302	0.0740985
DAG18_1_0_22_4_0	NA	NA	NA	NA	NA	NA	NA	0.0573104	NA
DAG18_2_0_18_2_0	0.0301326	0.0387235	0.131338	0.0806934	0.0497549	0.0730109	0.0823389	0.109356	0.0860215
DAG18_2_0_20_2_0	NA	NA	NA	0.0124229	NA	0.0178759	0.0179058	0.0172027	0.0174712
DAG18_2_0_20_3_0	0.00805381	0.0144303	NA	0.0206383	0.0178122	0.0215539	0.0259293	0.0395029	0.0343484
DAG18_2_0_20_4_0	NA	NA	NA	0.0676663	NA	0.0713337	0.0464066	0.0353231	0.0793685
HexCer34_1_2	0.110989	0.114124	0.138679	0.134236	0.128029	0.107536	0.108009	0.137596	0.0945244
HexCer34_1_3	NA	NA	NA	NA	NA	NA	NA	NA	NA
HexCer36_1_2	0.00863968	NA	NA	NA	NA	NA	NA	NA	NA
HexCer40_1_2	0.0201333	0.019197	0.0269706	0.0208804	0.0216374	0.0204183	0.023563	0.025543	0.0201751
HexCer42_1_2	0.0327027	NA	NA	NA	NA	NA	NA	NA	NA
HexCer42_2_2	0.024361	0.02725	0.0356945	0.0227744	0.0257414	0.0161592	0.0207699	0.0256356	0.0183766
HexCer42_2_3	NA	NA	NA	NA	NA	NA	NA	NA	NA
LPA16_0_0	0.0052511	0.00550023	0.00631866	0.00574284	0.00774528	0.00805357	0.00547396	0.00604318	0.00559056
LPA18_1_0	0.00597358	0.00746456	0.00678598	0.0076029	0.00925424	0.00819827	0.00712079	0.0088964	0.00677207
LPA18_2_0	NA	NA	NA	NA	NA	0.00270773	NA	NA	NA
LPA22_3_0	0.00562235	NA	NA	NA	NA	NA	NA	NA	NA
LPA22_6_0	NA	NA	0.00543186	NA	NA	NA	NA	NA	NA
LPC16_0_0	0.0865459	0.106094	0.0894288	0.105839	0.0940307	0.127535	0.108454	0.10568	0.0924979
LPC16_1_0	NA	NA	NA	NA	NA	NA	NA	NA	0.0171569
LPC18_0_0	0.0578921	0.0682887	0.0571838	0.100815	0.0569205	0.0917523	0.119561	0.0985927	0.0870541
LPC18_1_0	0.0282375	0.0314139	0.0305151	0.0270336	0.0288427	0.037886	0.0314492	0.0351496	0.0297397
LPC18_2_0	0.0210322	0.0269167	NA	0.0345118	0.0345554	0.0492893	0.0412364	0.04217	0.046213
LPC20_4_0	0.0132798	NA	NA	NA	NA	NA	0.0215769	NA	NA
LPCO-18_1_0	NA	NA	NA	NA	NA	NA	NA	NA	NA
LPE16_0_0	0.0200119	0.0248437	0.019223	0.0183826	0.0249154	0.0268895	0.0209784	0.0279477	0.0261745
LPE18_0_0	0.0361873	0.0411653	0.0331277	0.0372417	0.0391075	0.0514984	0.0456793	0.0498114	0.0434347
LPE18_1_0	0.0205077	0.0273578	0.0212734	0.0245865	0.0239402	0.0366055	0.0241132	0.0274112	0.0259354
LPE18_2_0	NA	NA	NA	NA	NA	NA	NA	NA	NA
LPE20_1_0	0.00392006	NA	NA	NA	NA	NA	NA	NA	NA
LPE20_2_0	NA	NA	NA	NA	NA	NA	NA	NA	NA
LPE20_4_0	0.0177601	0.0232248	0.0251337	0.0240702	0.0241921	0.0302368	0.0235491	0.0281379	0.0219401
LPE22_4_0	0.00607364	0.00806274	0.00913257	0.00735812	0.00969823	0.00862473	0.0102919	0.0124302	0.00835834
LPE22_6_0	0.00680115	0.00894221	0.00802538	0.00876324	0.00798487	0.0116055	0.00945114	0.0107204	0.00872695
LPEO-16_0_0	NA	NA	NA	NA	NA	NA	NA	NA	NA
LPEO-16_1_0	NA	NA	NA	NA	NA	NA	NA	NA	NA
LPEO-18_1_0	0.00555569	0.00656131	NA	0.00853984	0.00781683	0.00930756	0.00841535	0.00908747	0.00988727
LPEO-18_2_0	0.00944105	0.00931702	0.0121757	0.0120277	0.0121962	0.0124238	0.0115121	0.0135258	0.0111864
LPG12_0_0	NA	NA	NA	NA	NA	NA	NA	NA	NA
LPG16_0_0	NA	NA	NA	NA	NA	NA	NA	NA	NA
LPG18_1_0	0.00300471	0.00234535	0.0037186	0.00265507	0.00257335	0.00249108	NA	0.00266906	0.0022495
LPG18_2_0	0.00211234	0.00249602	0.00343479	0.00389846	0.00319985	0.00281229	0.00425748	0.00360927	0.00360662
LPG20_0_0	NA	NA	0.00157678	NA	NA	NA	NA	NA	NA
LPG20_4_0	NA	NA	NA	0.0012181	NA	NA	0.00173523	NA	NA
LPG22_6_0	0.0022426	0.00227933	0.00305766	0.00300657	0.002416	0.00172363	0.00409684	0.00212555	0.00223921
LPI18_0_0	0.0219618	0.0299491	0.0287253	0.0332082	0.0383288	0.0414124	0.029034	0.0346274	0.0288725
LPI18_1_0	0.00972472	0.00950453	0.0102933	0.0102934	0.0127718	0.0109738	0.00734917	0.00902043	0.00788785
LPI18_2_0	NA	NA	NA	0.00380926	NA	0.00336327	0.00416203	0.00414252	0.00386012
LPI20_4_0	0.0207358	0.0221523	0.0216599	0.0222641	0.0224275	0.026349	0.0219544	0.0264037	0.0218697
LPS18_0_0	0.0156917	0.0188495	0.0176833	0.0209554	0.0254445	0.038085	0.0231517	0.0287896	0.0214976
LPS18_2_0	NA	NA	NA	NA	NA	NA	NA	NA	NA
LPS20_4_0	NA	NA	0.00383439	0.00329871	0.00364106	0.00471139	0.00307803	NA	0.00274648
LPS22_4_0	NA	NA	NA	NA	NA	0.00261555	NA	NA	NA
LPS22_6_0	NA	NA	0.0043742	0.00393214	0.0044418	0.00543819	0.00448601	0.00470894	0.00432831
PA14_0_0_18_1_0	0.00426077	0.00415297	0.00447211	0.00317256	0.00396089	0.00382661	0.00293256	0.00355129	0.00327131
PA15_0_0_17_0_0	0.00143194	0.00114497	0.00117498	NA	NA	0.00126562	0.000976044	0.00197175	0.00157718
PA15_0_0_17_1_0	0.000582956	NA	NA	NA	NA	NA	NA	NA	NA
PA16_0_0_16_0_0	0.0208106	0.0185183	0.0208193	0.0209623	0.0290167	0.0215367	0.0185796	0.0198821	0.0144288
PA16_0_0_16_1_0	0.00993566	0.0100739	0.00947849	0.00653204	0.00873863	0.00817188	0.00680798	0.00831484	0.00710634
PA16_0_0_18_1_0	0.0398828	0.0332032	0.0318703	0.0273057	0.034257	0.0301277	0.0270365	0.0309346	0.0266656
PA16_0_0_18_2_0	0.0129176	0.0123812	0.0120396	0.0122658	0.0129138	0.014131	0.0131198	0.0157163	0.0120676
PA16_0_0_20_1_0	0.0076686	0.00915436	NA	0.00707193	0.00787763	NA	NA	NA	0.00844949
PA16_0_0_20_2_0	0.0106768	0.00745823	0.00974298	0.00776431	0.00893812	0.00902781	0.00820105	0.00874686	0.00842785
PA16_0_0_20_3_0	0.00661931	NA	0.00709321	0.00566966	0.00822508	NA	NA	0.00952402	0.0081477
PA16_0_0_20_4_0	0.00642636	0.00521937	NA	0.00540124	NA	0.00660293	0.00806204	0.0078025	0.00585031
PA16_0_0_22_4_0	0.00263699	0.00180174	NA	0.00104646	0.0025226	0.00135701	NA	0.00142887	0.00249101
PA16_1_0_18_0_0	0.00455649	0.00459796	0.00421975	0.00373184	0.00504099	0.00410931	0.00336353	0.00412207	0.00352844
PA16_1_0_18_1_0	0.00821018	0.00760914	0.0077972	0.00596546	0.00777164	0.00797569	0.00572828	0.00715836	0.00534346
PA16_1_0_18_2_0	NA	NA	NA	NA	NA	0.00632709	NA	0.00718019	NA
PA16_1_0_20_2_0	NA	NA	NA	0.00196087	NA	NA	0.00229124	NA	NA
PA17_0_0_17_1_0	0.00235438	0.00155386	0.00162972	0.00127133	0.00173935	0.00142004	0.0014571	0.00174807	0.00201185
PA17_1_0_17_1_0	0.00240444	0.00066165	0.0012786	0.000430527	0.00123105	0.000554452	0.000776095	0.00111368	0.00227952
PA18_0_0_18_1_0	0.00872009	0.0113082	0.0218805	0.00930904	0.0102514	0.0187163	0.0168951	0.0222448	0.00957797
PA18_0_0_18_2_0	0.00640892	0.00566695	0.00691115	0.00780187	0.00815533	0.00779424	0.00792118	0.00830772	0.00693857
PA18_0_0_20_3_0	0.0013168	NA	NA	0.00102842	0.00138129	0.00139147	0.00128403	0.00147191	0.0015801
PA18_0_0_20_4_0	0.00976826	0.0065458	0.0125336	0.0043547	0.00931056	0.00494044	0.00604065	0.00500792	0.00878984
PA18_1_0_18_1_0	0.0120245	0.0088567	0.0112043	0.00835432	0.0109008	0.0096472	0.00864685	0.00935386	0.00859597
PA18_1_0_18_2_0	0.0105737	0.0197567	0.0130582	0.0104297	0.0142005	0.0198342	0.0166907	0.0158551	0.0121189
PA18_1_0_18_3_0	NA	NA	NA	0.000716036	NA	NA	NA	NA	NA
PA18_1_0_20_2_0	0.00551227	NA	NA	0.00542974	0.00656872	0.0066372	0.00561217	0.006373	0.0065782
PA18_1_0_20_3_0	0.0028473	0.0015645	0.00398975	0.00120048	0.00251006	0.00128612	0.00145703	0.00134102	0.00261627
PA18_1_0_20_4_0	0.00769671	0.00709198	NA	0.00308021	NA	0.00658938	0.00736463	NA	0.00247957
PA18_2_0_18_2_0	0.00182657	0.00119215	NA	0.00178396	NA	0.00199204	0.00312866	0.00226711	0.00234785
PA18_2_0_20_2_0	NA	0.00673765	NA	0.00838408	NA	0.00802759	0.0111021	0.00695311	NA
PA18_2_0_20_3_0	NA	NA	NA	0.00376067	NA	NA	NA	NA	0.00393498
PC12_0_0_16_0_0	0.0331043	0.0467234	0.0494003	NA	NA	NA	0.0324268	NA	NA
PC14_0_0_14_0_0	0.0611721	0.0820447	0.0912852	0.136419	0.0979303	0.142137	0.074464	0.102221	0.0983144
PC14_0_0_16_0_0	1.69965	1.75211	1.91713	1.67964	1.79509	1.90232	1.542	1.66083	1.50042
PC14_0_0_17_0_0	0.0537476	0.0785282	0.0851041	0.0790445	0.0871116	0.066585	0.0696642	0.0774595	0.0644031
PC14_0_0_17_1_0	NA	NA	NA	NA	NA	NA	1.07221	0.331136	NA
PC14_0_0_18_0_0	0.185529	0.170491	0.184747	0.169469	0.171137	0.198624	0.193168	0.172662	0.154875
PC14_0_0_18_1_0	0.569092	0.577835	0.564643	0.516637	0.606029	0.552654	0.454006	0.541951	0.472134
PC14_0_0_18_2_0	0.413653	0.581513	0.582564	0.656491	0.614474	0.64306	0.702535	0.684892	0.679557
PC14_0_0_20_1_0	0.0224805	0.0242424	NA	NA	NA	NA	NA	NA	NA
PC14_0_0_20_2_0	NA	NA	0.033534	0.0309345	0.0256414	0.0452759	0.0439827	0.0354554	0.0418649
PC14_0_0_20_3_0	0.0254941	0.0328134	0.0294666	0.030002	0.0350386	0.0387147	0.0339547	0.029354	0.0254194
PC14_0_0_20_4_0	0.174971	0.250284	0.261618	0.304585	0.299682	0.276596	0.266396	0.275844	0.294106
PC14_0_0_22_4_0	0.0237016	NA	NA	NA	NA	NA	0.0352708	NA	NA
PC15_0_0_15_0_0	NA	NA	0.0106957	NA	NA	NA	NA	NA	NA
PC15_0_0_16_0_0	0.568933	0.57942	0.620345	0.686963	0.76322	0.573614	0.530039	0.512431	0.518982
PC15_0_0_16_1_0	0.876876	1.26147	1.1633	NA	1.28412	1.10472	NA	0.854614	NA
PC15_0_0_17_0_0	0.0205601	NA	0.0214911	NA	NA	0.0317633	NA	NA	0.020825
PC15_0_0_18_0_0	0.0245287	NA	NA	NA	NA	NA	NA	0.0323236	0.0299111
PC15_0_0_18_1_0	0.27989	0.296023	0.304943	0.341563	0.36707	0.292055	0.236577	0.258378	0.230428
PC15_0_0_18_2_0	NA	0.434299	0.421957	0.658433	0.666763	0.518308	0.510886	0.510168	0.517618
PC16_0_0_16_0_0	7.06941	7.17893	7.38305	6.39839	7.07494	7.08283	6.13353	6.26272	5.85615
PC16_0_0_16_1_0	3.29864	3.32295	3.16328	2.37719	3.38548	2.71625	1.95539	2.32191	1.97338
PC16_0_0_16_2_0	0.0578099	0.0963047	0.0579687	0.0548139	0.0710957	0.0594679	0.043907	0.0506383	0.0579316
PC16_0_0_17_1_0	0.468684	0.464292	0.485652	0.501091	0.554436	0.452024	0.374746	0.439433	0.404285
PC16_0_0_18_0_0	1.20403	1.13556	1.2331	1.10243	1.11953	1.22526	1.08575	1.20313	1.06578
PC16_0_0_18_1_0	8.06199	7.60635	7.8424	6.74215	7.94036	7.49934	5.8402	6.83698	6.02863
PC16_0_0_18_2_0	3.53434	4.14016	3.9857	5.20625	4.53227	4.58992	5.23958	5.0642	5.03431
PC16_0_0_18_3_0	0.131457	0.154061	0.160898	0.12533	0.143702	0.122936	0.123425	0.118584	0.0965774
PC16_0_0_19_1_0	0.0363664	0.033425	NA	NA	0.0487654	0.0377526	0.0357799	0.0318391	0.0368536
PC16_0_0_20_0_0	0.0190673	NA	NA	0.0264299	NA	NA	0.0170032	NA	NA
PC16_0_0_20_1_0	0.212704	0.163917	0.176138	0.14446	0.182613	0.17353	0.137109	0.154932	0.148667
PC16_0_0_20_2_0	0.341881	0.343215	0.345243	0.41194	0.351159	0.385944	0.446886	0.419275	0.449989
PC16_0_0_20_3_0	0.463462	0.466966	0.448772	0.489497	0.465401	0.496821	0.431002	0.448434	0.455406
PC16_0_0_20_4_0	1.57216	1.5112	1.31598	1.17899	1.21386	1.15921	1.22708	1.25704	1.20579
PC16_0_0_20_5_0	NA	NA	0.175363	NA	NA	0.125491	0.151607	NA	NA
PC16_0_0_22_1_0	0.0327486	0.0390306	NA	NA	NA	NA	NA	NA	0.0354177
PC16_0_0_22_2_0	0.0392158	0.0360044	0.0330152	NA	0.0413834	0.033392	0.0329429	0.0385906	0.0371949
PC16_0_0_22_3_0	0.0494836	0.0441625	0.0457377	0.0347643	0.0407355	0.0359136	0.037867	NA	0.0381102
PC16_0_0_22_4_0	0.320918	0.333554	0.257638	0.221583	0.245432	0.275493	0.32678	0.270424	0.259336
PC16_0_0_22_5_0	0.122578	0.164431	0.113804	0.117099	0.119311	0.110613	0.133909	0.118819	0.112039
PC16_0_0_22_6_0	0.298647	0.392999	0.351891	0.303559	NA	NA	0.353285	0.350128	0.303081
PC16_0_0_24_3_0	0.021444	NA	NA	NA	0.0268335	NA	NA	NA	0.0304197
PC16_0_0_24_4_0	0.0722595	0.0573651	0.0591839	0.0641184	0.0623962	0.0669513	0.0841211	0.0823869	0.078225
PC16_0_0_24_5_0	0.13886	0.11267	0.105189	0.0701368	0.110761	0.0732523	0.0807913	0.0667726	0.0576353
PC16_1_0_16_1_0	0.362941	0.438585	0.425574	0.238387	0.372641	0.274676	0.155384	0.236686	0.186851
PC16_1_0_17_0_0	0.027622	0.0323642	0.0411227	NA	0.0387119	0.0241067	0.0261272	0.0248962	0.0241263
PC16_1_0_17_1_0	0.470308	0.131594	0.101293	0.114355	NA	0.0912344	0.0768583	0.075618	0.0872759
PC16_1_0_18_0_0	0.225298	0.208888	0.204659	0.147692	0.206351	0.207266	0.142328	0.177975	0.153462
PC16_1_0_18_1_0	1.1335	1.14766	1.1325	0.808443	1.09061	0.908669	0.629801	0.776681	0.660253
PC16_1_0_18_2_0	0.558128	0.632351	0.622188	0.672569	0.685947	0.675781	0.581775	0.653514	0.603898
PC16_1_0_18_3_0	0.0516838	0.0808075	0.0804376	NA	NA	NA	NA	NA	NA
PC16_1_0_20_1_0	0.0240139	0.0248776	0.0276297	NA	0.0272738	NA	NA	NA	0.0225436
PC16_1_0_20_2_0	0.0439144	0.0465473	0.0436506	0.042566	0.0497392	0.0554558	0.0436602	0.0431823	0.0404664
PC16_1_0_20_3_0	0.0825527	0.0954615	0.088495	0.0667313	0.0805257	0.0721261	0.039708	0.0712339	0.0670491
PC16_1_0_20_4_0	0.439556	0.563704	0.449183	0.347925	0.408907	0.280688	0.324023	0.324754	0.321588
PC16_1_0_22_4_0	0.0329274	0.0332	NA	NA	0.0405639	NA	NA	0.0240993	NA
PC16_1_0_22_6_0	NA	NA	NA	NA	NA	0.0979858	NA	NA	NA
PC16_1_0_24_5_0	0.0194668	NA	NA	NA	NA	NA	NA	NA	NA
PC16_2_0_18_1_0	NA	0.0241721	NA	NA	NA	NA	NA	NA	0.0214214
PC17_0_0_18_1_0	0.101133	0.0980487	0.139704	0.17317	0.122589	0.103081	0.112139	0.10206	0.105202
PC17_0_0_18_2_0	0.119801	0.143296	0.171085	0.4157	0.17478	0.185988	0.227801	0.214461	0.189382
PC17_0_0_20_0_0	0.0146873	NA	NA	NA	NA	NA	NA	NA	NA
PC17_0_0_20_1_0	NA	0.0182176	NA	NA	NA	NA	NA	NA	NA
PC17_0_0_20_2_0	NA	NA	NA	NA	NA	NA	0.0357331	NA	0.0452543
PC17_0_0_20_3_0	0.0371358	0.0392425	NA	0.0608697	NA	0.0524262	0.0479193	0.051198	0.0519782
PC17_0_0_20_4_0	0.212541	NA	0.210729	NA	0.236287	NA	NA	NA	0.216131
PC17_0_0_20_6_0	NA	NA	0.14508	NA	NA	NA	NA	NA	NA
PC17_0_0_22_4_0	0.0592929	NA	NA	NA	NA	NA	NA	NA	NA
PC17_1_0_18_0_0	NA	NA	NA	NA	NA	NA	NA	0.0179778	NA
PC17_1_0_18_1_0	0.16216	0.166599	0.147405	NA	0.182414	0.155618	0.137692	0.152249	0.148324
PC17_1_0_18_2_0	NA	0.218084	0.210137	0.312872	NA	0.262112	0.265321	0.275952	0.248346
PC18_0_0_18_0_0	0.0255354	0.0391143	0.0447075	0.0318368	0.0349293	0.0440709	0.0285269	0.0460476	0.0406617
PC18_0_0_18_1_0	0.633922	0.621883	0.610838	0.668907	0.622638	0.656233	0.654749	0.718658	0.599772
PC18_0_0_18_2_0	1.13667	1.2236	1.26495	1.57125	1.22576	1.50298	1.68554	1.6028	1.55836
PC18_0_0_18_3_0	0.0159805	NA	NA	NA	NA	NA	NA	NA	NA
PC18_0_0_20_1_0	0.0139374	NA	NA	NA	NA	NA	0.0335774	NA	NA
PC18_0_0_20_2_0	0.0330853	0.0367076	0.0349016	0.0527408	0.0295946	0.0398947	0.0424036	0.0428835	0.0407256
PC18_0_0_20_3_0	0.125379	0.117426	0.128372	0.144888	0.127138	0.139468	0.131795	0.14112	0.138275
PC18_0_0_20_4_0	1.06842	1.02002	0.900401	0.999387	0.845851	0.951978	1.22714	1.16595	0.923208
PC18_0_0_20_5_0	NA	NA	NA	NA	NA	0.0515634	NA	NA	NA
PC18_0_0_22_3_0	0.00766527	NA	NA	NA	NA	NA	NA	NA	NA
PC18_0_0_22_4_0	0.0784262	0.0723651	0.0688036	0.0759124	0.0725429	0.092121	0.0964852	0.0906806	0.0757718
PC18_0_0_22_5_0	0.0758949	0.0665316	0.0618072	0.0722674	NA	0.0668413	0.0806282	0.0532433	0.0702829
PC18_0_0_22_6_0	0.219673	0.25837	0.269372	0.252339	0.201676	0.260675	0.268136	0.292319	0.220808
PC18_0_0_24_4_0	0.0223491	0.02304	NA	NA	NA	NA	0.0356156	NA	NA
PC18_0_0_24_5_0	0.0394489	NA	NA	NA	NA	NA	0.0314413	NA	NA
PC18_1_0_18_1_0	1.19334	1.12154	1.17843	0.99171	1.15291	1.09208	0.857441	1.05733	0.955658
PC18_1_0_18_2_0	1.49137	1.62129	1.67728	2.08959	1.77934	2.01631	1.92103	2.12389	1.99639
PC18_1_0_18_3_0	0.069353	0.0586564	0.0584374	0.0531925	0.06355	0.0577751	0.0416016	0.0464702	0.051365
PC18_1_0_20_1_0	0.0693707	0.0526866	0.0533168	0.061132	0.0635804	0.0524761	0.040108	0.0573738	0.0517815
PC18_1_0_20_2_0	0.090169	0.0910214	0.107659	0.115515	0.113423	0.10217	0.112582	0.135568	0.117309
PC18_1_0_20_3_0	0.263684	0.231753	0.260578	0.235275	0.242612	0.219274	0.19283	0.236254	0.218647
PC18_1_0_20_4_0	0.756228	0.708742	0.693929	0.59176	0.619553	0.565353	0.596397	0.610324	0.582877
PC18_1_0_22_1_0	NA	NA	NA	NA	0.0328299	NA	NA	NA	NA
PC18_1_0_22_2_0	0.00832366	0.0428232	NA	NA	NA	NA	NA	NA	NA
PC18_1_0_22_3_0	NA	0.0188131	0.0271323	NA	NA	NA	NA	NA	NA
PC18_1_0_22_4_0	0.0896884	0.0762933	0.0951699	0.069559	0.133851	0.0889708	0.077581	0.0728076	0.0729309
PC18_1_0_22_5_0	0.0628588	0.050877	NA	NA	NA	NA	0.0642244	NA	0.0449419
PC18_1_0_22_6_0	0.167608	NA	NA	NA	NA	NA	0.140884	NA	0.169311
PC18_1_0_24_4_0	0.0268874	NA	0.052674	NA	NA	NA	0.0345342	NA	0.0530397
PC18_1_0_24_5_0	0.0823923	NA	NA	NA	0.0663182	NA	NA	NA	NA
PC18_2_0_18_2_0	0.705844	0.934729	0.905458	1.45176	1.04108	1.17926	1.4674	1.35247	1.42144
PC18_2_0_18_3_0	0.0922389	0.102105	NA	0.142095	0.115331	0.0936354	NA	0.130743	0.121997
PC18_2_0_20_1_0	0.0451104	0.0453837	0.0553938	0.0785342	0.0546378	0.0525907	0.0597921	0.0680991	0.0636152
PC18_2_0_20_2_0	0.143442	0.168386	0.160042	0.298774	0.197277	0.208322	0.330466	0.27314	0.288591
PC18_2_0_20_3_0	0.167038	0.176039	0.178893	0.233859	0.187507	0.185772	0.239963	0.210885	0.242499
PC18_2_0_20_4_0	0.565278	0.691849	0.586997	0.682773	0.88606	0.927489	0.786031	0.692851	0.764507
PC18_2_0_22_1_0	NA	NA	NA	NA	NA	NA	0.0287995	NA	NA
PC18_2_0_22_3_0	NA	0.0229724	NA	NA	NA	NA	NA	NA	NA
PC18_2_0_22_4_0	0.0807744	0.0648229	0.0742393	0.108552	0.0740902	0.0890566	0.127554	0.0885371	0.0770408
PC18_2_0_22_5_0	NA	NA	NA	NA	NA	0.0906326	0.0570114	NA	NA
PC18_2_0_22_6_0	NA	0.132772	NA	NA	NA	NA	0.175926	NA	NA
PC18_2_0_24_4_0	NA	NA	NA	NA	NA	NA	0.0892844	NA	NA
PC18_2_0_24_5_0	0.055013	NA	NA	NA	NA	NA	0.0677715	NA	NA
PC20_1_0_20_4_0	0.0443414	0.030234	0.0518601	NA	NA	0.0260888	0.0219986	0.0398502	0.0191433
PC20_2_0_20_2_0	NA	NA	NA	NA	NA	NA	0.00855531	NA	0.00693557
PC20_2_0_20_3_0	NA	NA	NA	0.0280971	NA	NA	0.0193334	NA	0.0285359
PC20_2_0_20_4_0	0.0714739	0.0565562	0.0514869	0.0717477	0.0765868	0.0724487	0.086049	0.0643028	0.054922
PC20_3_0_20_4_0	0.0847764	0.293032	0.272179	0.253445	0.236862	0.150046	0.079309	0.267848	0.0726582
PC20_4_0_20_4_0	0.233555	0.126357	0.24716	0.226505	0.223211	0.227201	0.130726	0.244349	0.266341
PC20_4_0_22_6_0	NA	NA	NA	NA	NA	NA	0.106	NA	NA
PCO-16_0_0/16_0_0	0.146988	0.144245	0.126925	0.128018	0.160274	0.127069	0.0943573	0.122191	0.0991209
PCO-16_0_0/16_1_0	0.0346646	0.0330151	0.0304449	0.0359215	0.0334758	0.0283472	0.0187642	0.0264007	0.0219966
PCO-16_0_0/17_1_0	NA	NA	NA	NA	NA	NA	NA	9.84e-05	NA
PCO-16_0_0/18_0_0	0.00109184	0.000761542	NA	0.000996232	0.000748275	NA	0.000953788	0.000873914	0.000719027
PCO-16_0_0/18_1_0	0.120895	0.110424	0.111734	0.11777	0.120147	0.114113	0.0977915	0.100573	0.0929296
PCO-16_0_0/18_2_0	0.0321989	0.0386357	0.0313079	0.0600397	0.0449238	0.0463259	0.0494638	0.0585368	0.0503544
PCO-16_0_0/18_3_0	0.000388105	NA	NA	NA	NA	NA	0.000380293	NA	NA
PCO-16_0_0/20_2_0	0.0012821	NA	NA	0.00160088	0.001659	0.00109243	0.00103414	0.00142534	0.00109326
PCO-16_0_0/20_3_0	0.00423978	0.00517386	0.00375327	0.004282	0.00433931	0.00426518	0.00332183	0.0052115	0.00356944
PCO-16_0_0/20_4_0	0.0591992	0.0454771	0.033446	0.0324059	0.0367667	0.032635	0.037086	0.0451379	0.0309133
PCO-16_0_0/22_4_0	0.0110608	0.00675515	NA	0.00313493	0.00477005	0.00474588	0.00606952	0.00511033	0.00584761
PCO-16_0_0/24_5_0	0.0307116	NA	NA	NA	NA	NA	NA	NA	NA
PCO-16_1_0/16_0_0	0.0450688	0.0400811	0.037927	0.0448793	0.045813	0.0394518	0.0353299	0.0373274	0.0311301
PCO-16_1_0/16_1_0	NA	NA	NA	NA	NA	NA	NA	NA	NA
PCO-16_1_0/17_0_0	0.000244268	0.000346492	NA	0.000673862	0.000309395	NA	0.000666762	0.000650457	0.000651865
PCO-16_1_0/18_0_0	0.00676496	0.00743058	0.00760844	0.00712063	0.00485277	0.008747	0.0038394	0.00535122	0.00674759
PCO-16_1_0/18_1_0	0.0187164	0.0203055	0.0150269	0.0158281	0.0194716	0.019623	0.014098	0.0190289	0.0151375
PCO-16_1_0/18_2_0	0.00662553	0.00713565	NA	0.0114047	NA	NA	0.00872414	0.0117177	0.0102996
PCO-16_1_0/20_2_0	0.0012076	NA	NA	NA	NA	NA	NA	NA	NA
PCO-16_1_0/20_3_0	0.0164624	0.0113631	0.0123144	0.0103869	0.0137778	0.00982681	0.0119986	0.0150239	0.00918356
PCO-16_1_0/22_4_0	0.0197244	0.0154678	NA	0.0146376	0.0194702	0.0213726	0.0283286	0.0252295	0.018773
PCO-16_2_0/16_0_0	NA	NA	NA	NA	NA	NA	NA	NA	NA
PCO-16_2_0/17_1_0	NA	NA	NA	NA	NA	NA	NA	NA	NA
PCO-16_2_0/18_0_0	0.00452204	0.00371489	0.00314427	0.00442093	0.00263244	0.0048089	0.00369443	0.00418567	0.00577241
PCO-16_2_0/18_1_0	0.0108308	0.0103655	NA	0.00939932	NA	NA	0.00684009	0.0099359	0.0098542
PCO-16_2_0/20_1_0	0.000678961	NA	NA	NA	NA	NA	NA	NA	NA
PCO-16_2_0/20_2_0	0.00364225	NA	NA	NA	NA	NA	0.00378605	0.00446615	NA
PCO-16_2_0/22_4_0	0.0139842	0.0124207	0.0118176	0.0128804	0.0101805	0.013702	0.0139209	0.020633	0.0140366
PCO-17_0_0/15_0_0	0.0083707	0.00805601	0.00715832	0.0077775	0.00895348	0.00886518	0.00641663	0.00999451	0.00625414
PCO-17_0_0/16_1_0	0.0126222	0.00968925	NA	0.0186154	0.0136948	NA	0.0129025	0.0160464	0.0144863
PCO-17_0_0/17_0_0	0.0129648	0.0125045	NA	0.0181275	0.0162176	NA	0.0139695	0.013452	0.0119735
PCO-17_0_0/17_1_0	0.0112624	0.0113718	0.011467	0.0129132	0.00996511	0.0123869	0.00956765	0.0117364	0.0132096
PCO-17_0_0/20_5_0	NA	NA	NA	NA	NA	NA	0.00314847	NA	NA
PCO-17_1_0/15_0_0	0.00210906	0.00161099	0.00181437	NA	0.00186032	0.00147523	NA	0.00205366	NA
PCO-17_1_0/16_0_0	0.0148599	0.0109428	NA	0.0231898	0.01561	NA	0.0170082	0.0196859	0.0181432
PCO-17_1_0/17_0_0	0.00319143	0.00487113	0.00393401	NA	0.00304763	0.00323198	0.00370326	0.00226883	0.00218891
PCO-17_1_0/17_1_0	0.0011507	0.00233346	0.00184264	0.0030722	NA	0.00136659	0.00125092	0.00181273	0.00164489
PCO-17_1_0/18_3_0	0.00930227	NA	NA	NA	NA	NA	NA	NA	NA
PCO-17_1_0/20_4_0	0.019521	0.0271639	NA	NA	NA	NA	0.0130464	0.0204488	NA
PCO-17_2_0/17_0_0	0.00212554	0.00208571	0.00255298	0.00217741	0.0025492	0.00250567	0.0027348	0.00350051	0.00316446
PCO-17_2_0/17_1_0	NA	NA	NA	NA	NA	NA	NA	NA	NA
PCO-17_2_0/18_2_0	0.00830433	NA	NA	NA	NA	NA	NA	NA	NA
PCO-17_2_0/20_4_0	NA	NA	0.0540778	NA	NA	NA	0.0600574	NA	0.0553925
PCO-18_0_0/14_0_0	0.00571329	0.00643098	0.00617012	0.00524406	0.00656101	0.0049042	0.00425264	0.00650143	0.00394757
PCO-18_0_0/16_0_0	0.0149248	0.0109576	NA	0.0143751	0.0117753	NA	0.012663	0.0147663	0.0111887
PCO-18_0_0/16_1_0	0.00914251	0.00777824	0.0119235	0.00656961	0.0100566	0.00660903	0.00749236	0.00806069	0.00800853
PCO-18_0_0/18_0_0	NA	NA	NA	NA	NA	NA	NA	NA	NA
PCO-18_0_0/18_2_0	0.00898922	NA	NA	0.0129294	0.0117223	0.011162	0.0149255	0.0152289	0.0105407
PCO-18_0_0/20_4_0	0.0324044	0.0297667	NA	0.0194637	0.0171599	0.0195053	0.0265945	0.0237894	0.019128
PCO-18_0_0/20_6_0	NA	NA	0.00665397	NA	NA	NA	NA	NA	NA
PCO-18_1_0/14_0_0	0.00881164	0.00734951	0.0103016	0.00964357	0.0108272	0.00837007	0.00767019	0.00941488	0.00883487
PCO-18_1_0/16_0_0	0.198017	0.170095	0.175807	0.165101	0.177715	0.172142	0.151013	0.170586	0.157669
PCO-18_1_0/16_1_0	0.00945455	0.00988207	0.00597188	0.0076792	0.00941015	0.0072825	0.00652079	0.00725887	0.00725272
PCO-18_1_0/18_1_0	0.0125438	NA	NA	0.0112003	0.0132677	0.00942136	0.00962869	0.0110416	0.00870816
PCO-18_1_0/18_2_0	0.0140459	0.019006	0.0160593	0.0247425	0.0228362	0.0213667	0.0214168	0.0280987	0.0241326
PCO-18_1_0/20_3_0	0.00794717	NA	NA	0.00585022	0.00468062	NA	0.00338514	0.00680321	0.00562274
PCO-18_1_0/20_4_0	0.0647811	0.0398827	0.0602048	0.0373283	0.0294258	0.0453382	0.034965	0.0463718	0.0367804
PCO-18_1_0/22_4_0	NA	NA	NA	NA	NA	NA	0.0242261	NA	NA
PCO-18_2_0/16_0_0	0.0260912	0.0312112	0.0248574	0.0467091	0.0349808	0.0354534	0.0437473	0.0413425	0.0367797
PCO-18_2_0/16_1_0	0.00130665	0.00159828	NA	0.00263629	NA	NA	0.00171495	0.00201011	0.00173554
PCO-18_2_0/18_0_0	0.00282014	NA	NA	0.00403665	0.00353119	0.00402457	0.00405749	0.00359922	0.00309801
PCO-18_2_0/18_1_0	0.0107608	0.0131854	0.0109601	0.0154318	0.0159944	0.0140977	0.0131089	0.0159256	0.0139425
PCO-18_2_0/18_2_0	0.035098	0.0408889	0.027661	0.0529941	0.050355	0.0448601	0.0578508	0.0461375	0.0494802
PCO-18_2_0/20_2_0	NA	NA	NA	NA	NA	0.00544868	0.00455491	NA	NA
PCO-18_2_0/20_3_0	NA	NA	NA	0.0126059	NA	NA	0.0140974	NA	NA
PCO-18_2_0/20_4_0	0.0233272	0.0204164	0.0211125	0.0198964	0.0196582	0.0180046	0.0246735	0.0214534	0.0293523
PE14_0_0_16_0_0	0.0171751	0.0161347	NA	0.0121144	0.0180807	0.0190847	0.0145446	0.0110627	0.0142262
PE14_0_0_18_0_0	0.0317143	0.0318114	NA	0.0294314	0.0264017	0.0339644	NA	0.0249615	NA
PE14_0_0_18_1_0	0.0263592	0.0256464	0.0255541	0.0203026	0.0256192	0.0313071	0.0151573	0.0193279	0.0163039
PE14_0_0_18_2_0	0.0112425	0.0129166	0.0103109	0.010597	NA	0.0153657	0.0117946	NA	NA
PE14_0_0_20_4_0	0.0137598	NA	NA	NA	NA	NA	NA	NA	NA
PE14_0_0_22_4_0	NA	NA	0.0251351	NA	NA	NA	NA	NA	NA
PE16_0_0_16_0_0	0.0976482	0.0972614	0.127655	0.0754618	0.0846653	0.0892087	0.10431	0.0709891	0.0998656
PE16_0_0_16_1_0	0.134249	0.125516	0.13115	0.0844592	0.117437	0.110232	0.057843	0.0686604	0.0677879
PE16_0_0_17_1_0	NA	NA	NA	NA	NA	NA	NA	NA	NA
PE16_0_0_18_0_0	0.38512	0.393953	0.391149	0.318137	NA	NA	0.346249	0.285057	0.308698
PE16_0_0_18_1_0	0.957592	0.84925	0.917498	0.703415	0.892762	0.89662	0.643065	0.726545	0.6633
PE16_0_0_18_2_0	0.355625	0.374311	0.367932	0.476037	0.403936	0.499593	0.457363	0.467083	0.461374
PE16_0_0_18_3_0	0.0180389	NA	NA	NA	NA	NA	NA	NA	NA
PE16_0_0_20_1_0	NA	0.120546	0.12451	0.0912405	0.109374	0.121357	0.0970565	0.106353	0.0991032
PE16_0_0_20_2_0	0.113453	0.122015	0.120023	0.1423	0.128803	0.16341	0.164134	0.123046	0.154779
PE16_0_0_20_3_0	0.15098	0.140869	0.14063	0.139882	0.146207	0.153096	0.123354	0.127209	0.133767
PE16_0_0_20_4_0	0.939922	0.872876	0.802213	0.605669	0.720456	0.746165	0.56478	0.613043	0.555455
PE16_0_0_20_5_0	0.0544264	NA	NA	NA	NA	NA	NA	NA	NA
PE16_0_0_22_3_0	0.141619	0.134475	0.129595	NA	0.128529	0.160018	0.114591	NA	0.142853
PE16_0_0_22_4_0	0.601498	0.579072	0.502348	0.401699	0.451602	0.545537	0.493539	0.448485	0.43374
PE16_0_0_22_5_0	0.798169	0.720829	0.708026	0.642377	0.67602	0.728416	0.647807	0.654436	0.597555
PE16_0_0_22_6_0	0.339507	0.337268	0.460554	0.451876	0.406062	0.331243	0.46482	0.510611	0.374691
PE16_0_0_24_4_0	0.201041	0.137707	0.165787	NA	NA	0.152043	0.173376	0.171753	0.13356
PE16_1_0_16_1_0	0.0205622	0.0220812	0.0228968	0.00922631	0.0366637	0.0182314	0.00971587	0.0211185	0.0234626
PE16_1_0_18_0_0	0.135967	0.134135	0.114129	0.0849599	0.120328	0.123957	0.0779798	0.0848855	0.0773989
PE16_1_0_18_1_0	0.321065	0.293249	0.279356	0.194119	0.292617	0.248366	0.142015	0.176852	0.158384
PE16_1_0_18_2_0	0.0818586	0.101497	0.101583	0.118205	0.116005	0.125691	0.0941987	0.0926577	0.105026
PE16_1_0_20_1_0	0.0287098	0.0251918	NA	NA	0.0191668	NA	NA	NA	NA
PE16_1_0_20_2_0	0.0237978	0.021107	0.0165597	0.0258233	0.0259727	0.0260946	0.0235313	0.0256057	0.022728
PE16_1_0_20_3_0	0.0527651	0.0541556	0.0529528	0.0353632	0.0616604	0.0494719	0.0267484	0.03059	0.0390437
PE16_1_0_20_4_0	0.192731	0.243494	0.226143	0.18248	0.20614	0.205797	0.1515	0.170024	0.142426
PE16_1_0_22_4_0	0.0519791	0.0560809	0.0497577	0.0365466	0.0441934	0.0450062	0.034014	0.0325288	0.0361971
PE16_1_0_22_5_0	0.165341	0.169235	NA	NA	NA	0.176336	NA	NA	NA
PE16_1_0_22_6_0	0.0886108	NA	NA	NA	NA	NA	NA	NA	NA
PE16_1_0_24_4_0	NA	NA	NA	NA	NA	NA	0.0440558	NA	NA
PE17_0_0_18_0_0	NA	NA	NA	NA	NA	NA	NA	NA	NA
PE17_0_0_18_1_0	0.0206291	0.0164481	0.0149242	0.0221377	NA	NA	0.0237716	0.0166287	0.0222993
PE17_0_0_18_2_0	NA	NA	NA	NA	NA	NA	NA	0.0281818	0.034834
PE17_0_0_19_0_0	NA	NA	NA	NA	NA	NA	NA	NA	NA
PE17_0_0_20_2_0	0.00565445	NA	NA	NA	NA	NA	0.0115549	0.0108977	NA
PE17_0_0_20_4_0	0.0204345	0.0301979	0.0247118	0.0267415	0.0239632	0.0284084	0.0250933	0.0252402	0.0240692
PE17_1_0_17_1_0	NA	NA	NA	NA	NA	NA	NA	NA	NA
PE17_1_0_18_0_0	NA	0.00451117	0.00490526	NA	NA	NA	NA	0.00918027	NA
PE17_1_0_18_1_0	0.0893088	NA	0.0989483	NA	NA	0.150391	0.115677	0.0880372	0.0679194
PE17_1_0_18_2_0	NA	NA	NA	NA	NA	NA	NA	NA	NA
PE18_0_0_18_0_0	NA	0.156186	0.00524951	0.00626257	0.00473615	0.00644048	0.00585903	0.00515616	0.154453
PE18_0_0_18_1_0	0.52604	0.350123	0.341345	0.357038	0.345324	0.392511	0.353576	0.396891	0.329741
PE18_0_0_18_2_0	0.466006	0.464992	0.489867	0.660185	0.50912	0.684143	0.72378	0.672489	0.63365
PE18_0_0_18_3_0	0.0130507	0.0145784	0.017899	NA	0.00994416	NA	0.0127881	0.0158508	0.0132041
PE18_0_0_20_1_0	0.0236723	0.0232116	0.0165339	0.0171411	0.0259981	0.0216214	0.023358	0.0226141	0.023713
PE18_0_0_20_2_0	0.0314603	0.0315841	0.0241499	0.0951757	0.0299929	0.0362172	0.0549789	0.0401587	0.0452595
PE18_0_0_20_3_0	0.0714547	0.0612442	0.0680423	0.152877	0.0683293	0.105394	0.0858653	0.146412	0.0836668
PE18_0_0_20_4_0	1.89313	1.714	1.62655	1.64608	1.42735	1.67123	1.81132	1.69369	1.38984
PE18_0_0_20_5_0	0.0286966	0.0260052	0.0330144	0.0294123	0.0258936	0.0287903	0.0310084	0.0255337	NA
PE18_0_0_22_2_0	0.0135742	NA	NA	NA	NA	NA	NA	NA	NA
PE18_0_0_22_3_0	0.0159617	NA	NA	NA	0.00456382	0.0372998	0.0163719	0.0141608	0.0164507
PE18_0_0_22_4_0	0.0704086	0.0524531	0.0484924	0.216984	0.080637	0.0632715	0.0869382	0.0804857	0.0430736
PE18_0_0_22_5_0	0.139924	0.102967	0.118441	0.108633	0.0994161	0.13916	0.0837938	0.107494	0.0969958
PE18_0_0_22_6_0	0.216211	0.185201	0.201397	0.194315	0.17289	0.231485	0.275745	0.26886	0.195864
PE18_1_0_18_1_0	0.785558	0.711861	0.786105	0.600909	0.747915	0.748478	0.494825	0.611168	0.539296
PE18_1_0_18_2_0	0.652591	0.689552	0.72361	0.911629	0.778538	0.917866	0.808985	0.86534	0.838488
PE18_1_0_18_3_0	0.0436473	0.0516293	0.0506868	0.046815	0.0446201	0.0474306	0.0412838	0.0422293	0.0395877
PE18_1_0_19_1_0	0.00560006	NA	NA	NA	NA	NA	NA	NA	NA
PE18_1_0_20_1_0	0.0710284	0.0629768	0.0582845	NA	0.0615644	0.0678018	0.0480521	0.05567	0.0577545
PE18_1_0_20_2_0	0.0401118	0.0361315	0.0423486	0.0822082	0.0395664	0.0593851	0.0599245	0.0939173	0.0538232
PE18_1_0_20_3_0	0.305849	0.308794	0.29893	0.28828	0.297561	0.329049	0.223294	0.266334	0.265656
PE18_1_0_20_4_0	1.00578	0.968828	0.963221	0.757367	0.817491	0.788615	0.649186	0.715522	0.659213
PE18_1_0_20_5_0	0.045178	NA	0.0512408	NA	NA	NA	NA	NA	NA
PE18_1_0_22_2_0	NA	NA	NA	NA	0.0117275	NA	NA	NA	NA
PE18_1_0_22_3_0	NA	0.0732682	NA	NA	0.124483	0.0614742	0.0629482	NA	0.0587543
PE18_1_0_22_4_0	0.28058	0.276648	0.276368	0.221996	0.231436	0.275557	0.158846	0.235583	0.215412
PE18_1_0_22_5_0	0.338317	0.352023	0.321161	0.321028	0.297976	0.342509	0.338099	0.352901	0.291197
PE18_1_0_22_6_0	0.406492	0.583177	0.64217	0.346289	0.345412	0.536891	0.389369	0.66649	0.326341
PE18_2_0_18_2_0	0.217914	0.265097	0.271036	0.410782	0.272389	0.356161	0.365198	0.376384	0.389917
PE18_2_0_20_1_0	0.0213322	0.0203628	0.0228429	0.0563832	0.0236765	0.0348742	0.0353771	0.0538626	0.0313577
PE18_2_0_20_2_0	0.0811866	0.113739	0.104642	0.186216	0.138507	0.179108	0.202421	0.15682	0.190371
PE18_2_0_20_3_0	0.0551733	0.0712288	0.0557245	0.0839231	0.0616244	0.0785313	0.0750616	0.0682408	0.0893058
PE18_2_0_20_4_0	0.203822	0.254046	0.255272	0.321966	0.276757	0.264007	0.337162	0.311503	0.333058
PE18_2_0_22_3_0	NA	NA	NA	NA	NA	NA	0.109243	NA	NA
PE18_2_0_22_4_0	0.0949124	0.102278	0.0890804	0.111352	0.105127	0.117339	0.160415	0.116984	0.123241
PE18_2_0_22_5_0	0.215554	NA	NA	0.263442	0.2115	NA	0.305475	NA	0.233359
PE18_2_0_24_4_0	0.0834823	NA	NA	NA	NA	NA	0.0719033	NA	NA
PE20_1_0_20_4_0	0.047164	0.0318328	0.0505314	0.0333054	0.033742	0.04266	0.0164103	0.0288622	0.0305971
PE20_2_0_20_2_0	NA	0.00123474	NA	0.0110091	NA	0.0017152	0.00391861	0.00293254	0.00171117
PE20_2_0_20_3_0	0.0153352	0.0176832	NA	0.0141095	NA	NA	NA	0.0150544	0.0230098
PE20_2_0_20_4_0	0.0527397	0.0481742	0.0572491	0.048556	0.0470114	0.0534532	0.064263	0.051273	0.0519708
PE20_2_0_22_4_0	0.00647923	NA	NA	NA	NA	NA	0.00757994	0.0123919	0.0447757
PE20_3_0_20_3_0	0.00517196	NA	NA	NA	NA	0.00714822	NA	NA	NA
PE20_3_0_20_4_0	0.0298226	0.0465454	NA	NA	NA	0.0330419	NA	NA	0.0167261
PE20_3_0_22_4_0	NA	0.0785715	NA	NA	NA	0.0721273	NA	NA	0.048991
PE20_4_0_20_4_0	0.090727	0.113046	0.10016	0.120447	0.0969748	0.114768	0.153285	0.124033	0.137162
PE20_4_0_22_4_0	0.0458157	0.0500009	NA	NA	NA	0.0409983	NA	NA	0.0440379
PE22_4_0_22_4_0	0.0593729	NA	0.0759822	NA	NA	NA	NA	NA	NA
PEO-16_0_0/16_1_0	NA	NA	0.00238964	0.00267855	NA	NA	0.00224073	NA	0.00164725
PEO-16_0_0/18_1_0	0.0176808	0.0154191	0.0162248	0.0168068	0.0221012	0.0210078	0.00868399	0.0125058	0.0110519
PEO-16_0_0/18_2_0	0.00989097	0.00513325	0.00819217	0.0146965	0.0122975	0.0145254	0.0089638	0.0132384	0.012807
PEO-16_0_0/20_1_0	0.00447974	0.0028018	0.00264402	0.00282496	0.00441165	0.0076647	NA	0.00313284	NA
PEO-16_0_0/20_2_0	0.00712029	0.00417894	0.0036608	0.00617715	0.00880496	0.00799214	NA	0.00384073	0.00649883
PEO-16_0_0/20_3_0	0.00676044	0.00687573	0.00583444	0.00953471	0.00919879	0.00912321	NA	0.00840981	0.00708627
PEO-16_0_0/20_4_0	0.029967	0.0351855	0.0251405	0.0260291	0.0342906	0.0374023	0.0206151	0.0300218	0.0265157
PEO-16_0_0/20_5_0	0.0116538	NA	NA	NA	NA	NA	NA	NA	NA
PEO-16_0_0/22_3_0	0.00715713	0.00946953	0.00476763	NA	NA	0.0064161	NA	NA	0.00442371
PEO-16_0_0/22_4_0	0.0640016	0.0608457	0.0446291	0.0567024	0.0542945	0.0657304	0.0507254	0.0464684	0.047118
PEO-16_0_0/22_5_0	0.0135055	0.00917716	0.008828	0.0113346	NA	0.0223145	0.00895983	0.00323652	0.00802722
PEO-16_0_0/24_4_0	0.00961225	0.0194672	NA	0.0204637	0.0170865	0.0120021	0.0146547	0.0105814	0.0182947
PEO-16_0_0/24_5_0	0.0202794	0.0157165	0.0113576	0.0102259	0.0213321	0.0139408	0.0126984	NA	0.0113296
PEO-16_1_0/14_0_0	0.0108658	NA	NA	NA	NA	NA	NA	NA	0.0155725
PEO-16_1_0/16_0_0	0.0442911	NA	NA	NA	NA	NA	NA	NA	NA
PEO-16_1_0/16_1_0	0.0279318	0.0200653	0.0214224	0.0184696	0.028013	0.0300821	0.0186048	0.017361	0.0157116
PEO-16_1_0/18_0_0	NA	NA	NA	NA	NA	NA	NA	NA	0.0033391
PEO-16_1_0/18_1_0	0.131098	0.111681	0.104107	0.116216	0.143847	0.13934	0.0657525	0.105015	0.0839778
PEO-16_1_0/18_2_0	0.0761631	0.0928851	0.083794	0.14574	0.124569	0.144829	0.119086	0.154313	0.134202
PEO-16_1_0/20_1_0	0.0246952	0.0156456	0.0153272	0.0175986	0.0270007	0.0169219	0.00651041	0.0148067	0.00916899
PEO-16_1_0/20_2_0	0.0278539	0.0210639	0.0187155	0.0283903	0.0305918	0.0332571	0.0181175	0.0296503	0.02128
PEO-16_1_0/20_3_0	0.080401	0.0768999	0.0709905	0.0700719	0.0840909	0.0849086	0.0524999	0.0646399	0.0693925
PEO-16_1_0/20_4_0	1.29677	1.32332	1.16066	1.25267	1.26275	1.2374	1.16091	1.2588	1.0345
PEO-16_1_0/20_5_0	0.0201648	NA	0.0478196	NA	NA	NA	NA	NA	0.016266
PEO-16_1_0/22_1_0	0.00555193	0.00605475	0.00712447	NA	NA	0.00546615	NA	NA	0.0078589
PEO-16_1_0/22_2_0	0.0121282	0.0104166	0.00958747	0.011997	0.0173736	0.00613156	NA	0.00841632	0.00809462
PEO-16_1_0/22_3_0	0.0614793	0.0488627	0.0451285	0.0295369	0.0472573	0.0425184	0.0254951	0.0339388	0.0313924
PEO-16_1_0/22_4_0	0.428845	0.232217	0.318879	0.263143	0.195301	0.574663	0.259878	0.110022	0.207318
PEO-16_1_0/22_5_0	0.170612	0.143737	0.159598	0.158978	0.158946	0.164893	0.169173	0.144321	0.111553
PEO-16_1_0/22_6_0	0.530676	0.523074	0.493852	0.573129	0.52133	0.504099	0.606712	0.612549	0.48376
PEO-16_1_0/24_3_0	0.00778483	NA	NA	NA	NA	NA	NA	NA	NA
PEO-16_1_0/24_4_0	0.070338	0.098705	0.0648686	0.0917476	0.0986807	0.0872303	0.0946874	0.0937322	0.0789511
PEO-16_1_0/24_5_0	0.157298	0.13601	0.106303	0.080934	0.127497	0.100564	0.0734352	0.0786274	0.0659822
PEO-16_1_0/24_6_0	0.110067	0.120736	0.0963493	0.0817497	NA	0.107922	0.079968	0.0855512	0.0758586
PEO-16_2_0/18_0_0	0.0029177	NA	NA	NA	NA	NA	NA	NA	NA
PEO-16_2_0/18_1_0	0.00776015	NA	0.00923206	NA	0.00653304	0.00844754	NA	NA	NA
PEO-16_2_0/20_2_0	NA	0.00364034	NA	NA	NA	NA	NA	NA	NA
PEO-16_2_0/20_4_0	0.0322328	NA	NA	NA	NA	NA	0.0392448	NA	0.0136223
PEO-16_2_0/22_4_0	0.0161107	0.0260419	NA	NA	NA	NA	0.0136128	NA	NA
PEO-17_0_0/17_1_0	0.00288416	NA	0.00458229	0.00455972	0.00340297	0.00347933	0.00341626	0.00400509	NA
PEO-17_0_0/20_5_0	0.00201176	NA	NA	NA	NA	NA	NA	NA	NA
PEO-17_1_0/20_4_0	0.0220472	0.0289512	0.0242214	0.037466	0.0243599	0.0291527	0.0317243	0.0336375	0.0323098
PEO-17_2_0/17_1_0	NA	NA	NA	NA	NA	NA	NA	NA	NA
PEO-18_0_0/16_1_0	0.00305005	0.00410137	0.00323201	0.00316961	0.00335442	0.00364143	NA	0.00228639	NA
PEO-18_0_0/18_1_0	0.0156447	0.0112269	0.0120334	0.0132524	0.0154456	0.0183604	0.00861948	0.0108454	0.0173083
PEO-18_0_0/18_2_0	0.00954357	0.00840014	0.0103144	0.014808	0.0108801	0.0154565	0.0148259	0.0141203	0.0161959
PEO-18_0_0/20_1_0	0.0145142	NA	NA	0.0144412	NA	NA	NA	NA	NA
PEO-18_0_0/20_2_0	0.00508276	NA	NA	NA	NA	0.00600503	0.00580094	0.00473205	NA
PEO-18_0_0/20_3_0	0.00398582	0.00604084	0.00459269	NA	NA	0.00780898	0.0112303	0.00780118	0.00655637
PEO-18_0_0/20_4_0	0.0271606	0.0340646	0.0327296	0.0347578	0.0340334	0.0360529	0.0288091	0.0361772	0.0323218
PEO-18_0_0/22_4_0	0.0323579	0.0367263	0.0347919	0.0412568	0.0354381	0.0345045	0.0421196	0.0299153	0.0280533
PEO-18_0_0/22_5_0	0.0121623	NA	0.0104952	NA	NA	NA	NA	NA	NA
PEO-18_0_0/24_4_0	0.00963849	NA	NA	NA	NA	NA	NA	NA	0.00721823
PEO-18_0_0/24_5_0	0.0121313	NA	0.0105159	NA	NA	NA	NA	0.00884774	NA
PEO-18_1_0/14_0_0	0.0106856	0.010095	0.0114163	0.00537449	0.00704181	0.0105654	0.00643361	0.00776216	0.00728755
PEO-18_1_0/16_0_0	0.0739897	0.0621313	0.063746	0.0533919	0.0772937	0.0659447	0.0532706	0.0466993	0.04631
PEO-18_1_0/16_1_0	0.024201	0.0147612	0.0158632	0.0143587	0.0192801	0.0197993	0.0099624	0.0103112	0.0109086
PEO-18_1_0/18_0_0	NA	0.00217154	0.00278563	NA	NA	NA	NA	0.00319869	NA
PEO-18_1_0/18_1_0	0.0431838	0.0351827	0.0366205	0.0405757	0.0497342	0.041242	0.0305142	0.0463932	0.0345571
PEO-18_1_0/18_2_0	0.0403691	0.0395625	0.0374583	0.0732699	0.0586981	0.0691428	0.0611549	0.0706834	0.0748108
PEO-18_1_0/20_1_0	0.0107355	0.00896496	0.00687525	0.0149818	0.0198069	0.00805233	0.00639144	0.0116499	0.00861491
PEO-18_1_0/20_2_0	0.00943472	0.00579688	0.0113946	0.0115411	0.018509	0.0134724	0.0155012	0.00988115	0.0121425
PEO-18_1_0/20_3_0	0.0390751	0.0307232	0.0373188	0.0456931	0.037436	0.0471007	0.0361619	0.0462591	0.0491545
PEO-18_1_0/20_4_0	0.24704	0.128543	0.196274	0.259446	0.13368	0.426929	0.218963	0.100667	0.160747
PEO-18_1_0/20_5_0	NA	NA	0.0180718	0.0190097	NA	NA	0.0215478	NA	NA
PEO-18_1_0/22_2_0	0.0147554	0.0111849	NA	0.0102109	0.017264	NA	NA	NA	NA
PEO-18_1_0/22_3_0	0.0180375	NA	0.0220975	NA	NA	0.0189562	NA	0.0186783	0.0140637
PEO-18_1_0/22_4_0	0.225888	0.228027	0.193082	0.22079	0.202546	0.20355	0.246446	0.23059	0.207579
PEO-18_1_0/22_5_0	0.0471018	0.0472982	0.057072	0.053183	0.0530026	0.0598283	0.0760094	0.0517233	0.0380685
PEO-18_1_0/22_6_0	0.0828317	0.102801	0.0780383	0.109977	0.119955	0.0930519	0.13702	0.0903568	0.097455
PEO-18_1_0/24_3_0	NA	NA	NA	NA	NA	NA	NA	NA	0.00415166
PEO-18_1_0/24_4_0	0.030929	0.0366597	0.0237562	0.0375969	0.0271851	0.0350492	0.040931	0.0383002	0.0359817
PEO-18_1_0/24_5_0	0.0579456	0.046022	0.0392685	0.0299993	0.0285244	0.0376415	0.0310867	0.0319523	0.0205337
PEO-18_1_0/24_6_0	NA	0.0271219	NA	NA	NA	NA	NA	0.0358768	NA
PEO-18_2_0/14_0_0	0.0166564	0.0162012	0.0163973	0.00975453	0.0181227	0.0223793	0.0190966	0.0178376	0.0133194
PEO-18_2_0/16_0_0	0.232975	0.201462	0.205574	0.155831	0.212707	0.189936	0.12312	0.141613	0.13147
PEO-18_2_0/16_1_0	0.0394253	0.040205	0.0325189	0.0272767	0.0371021	0.0296283	0.0244421	0.023328	0.0156312
PEO-18_2_0/18_0_0	0.00528479	0.00426415	0.00369964	NA	NA	NA	NA	NA	NA
PEO-18_2_0/18_1_0	0.0627365	0.0473048	0.0529707	0.0530674	0.0597365	0.0687416	0.0398924	0.0518508	0.0468351
PEO-18_2_0/18_2_0	0.0843171	0.0794318	0.0872539	0.135678	0.106594	0.142154	0.108983	0.121854	0.120913
PEO-18_2_0/20_1_0	0.00803402	0.00568654	0.00549038	0.0098693	0.0082114	0.00694938	NA	0.0044147	0.00541494
PEO-18_2_0/20_2_0	0.0159456	0.0159941	0.0116652	0.0188786	0.0177998	0.0141506	0.0184323	0.0152441	0.0186443
PEO-18_2_0/20_3_0	0.0370963	0.0188564	0.028328	0.0288906	0.0199361	0.0717817	0.0243376	0.0145841	0.0274215
PEO-18_2_0/20_4_0	0.632547	0.587556	0.539498	0.563146	0.555169	0.598206	0.542809	0.611891	0.553827
PEO-18_2_0/22_2_0	0.00636777	0.0098494	NA	NA	0.00960038	NA	NA	NA	NA
PEO-18_2_0/22_3_0	0.0399407	0.0228352	0.0286179	0.0261209	NA	0.0244927	NA	0.018879	NA
PEO-18_2_0/22_4_0	0.338039	0.315265	0.243658	0.241725	0.235539	0.306765	0.278818	0.245597	0.241789
PEO-18_2_0/22_5_0	0.182125	0.132778	0.181703	0.210362	0.219637	0.156705	0.235222	0.242915	0.178018
PEO-18_2_0/22_6_0	0.179049	0.180413	NA	0.184447	NA	0.174562	0.204987	0.202168	0.169965
PEO-18_2_0/24_4_0	0.0468814	0.0503549	0.0409203	0.0452602	0.0504424	0.0460084	0.047478	0.0506213	0.0467167
PEO-18_2_0/24_5_0	0.109912	0.0763514	0.0967594	NA	0.0898978	0.0939982	0.0982344	0.042052	0.0779616
PG14_0_0_18_0_0	NA	0.00305061	NA	NA	NA	NA	NA	NA	NA
PG14_0_0_18_1_0	0.000488757	0.000612944	0.000791461	0.00610935	NA	NA	NA	NA	NA
PG16_0_0_16_0_0	0.01529	NA	NA	NA	NA	NA	NA	NA	NA
PG16_0_0_16_1_0	0.00840454	0.00587014	0.00858515	NA	0.00718044	0.00896638	0.00526444	0.00629154	NA
PG16_0_0_17_1_0	NA	NA	NA	NA	NA	NA	NA	NA	NA
PG16_0_0_18_0_0	0.0196221	0.0178456	0.0246329	0.0176568	0.0156738	0.0154319	0.0145845	0.0152951	0.0143022
PG16_0_0_18_1_0	0.14063	0.127228	0.133697	0.111216	0.133208	0.119241	0.0920228	0.117322	0.10476
PG16_0_0_18_2_0	0.00811508	0.0080291	0.0105472	0.00707277	0.0220058	0.00910741	0.0165575	0.00819081	0.0151643
PG16_0_0_20_2_0	0.0145352	0.0121577	0.0170635	0.0233072	0.0153834	0.0251594	0.0246818	0.0210913	0.0259584
PG16_0_0_20_3_0	NA	0.0103378	0.0117691	NA	NA	NA	NA	NA	NA
PG16_0_0_20_4_0	0.0124632	0.0133029	0.0160586	0.0148648	0.0180186	NA	0.014045	0.0163394	0.0157937
PG16_1_0_18_0_0	0.0068009	0.00819928	0.00757784	NA	NA	0.00633567	NA	NA	NA
PG16_1_0_18_1_0	0.0138424	0.0140349	0.015071	0.01266	NA	0.0168624	NA	0.0134158	NA
PG16_1_0_20_2_0	0.00263563	NA	NA	NA	NA	0.00434671	NA	NA	NA
PG16_1_0_20_3_0	0.00391445	0.00386445	0.00471744	0.00583639	NA	NA	0.00566338	0.00568375	0.00495735
PG16_1_0_22_4_0	0.00409286	0.00312216	0.00321026	NA	NA	NA	0.00291153	NA	0.00287898
PG16_1_0_22_5_0	0.00317283	0.00351597	NA	NA	NA	0.00230272	0.00352779	NA	0.00238053
PG17_0_0_18_1_0	0.00446841	NA	NA	0.00735723	NA	NA	NA	0.00646586	0.00574921
PG17_0_0_19_0_0	NA	NA	0.0129937	0.00936803	0.00938448	NA	NA	NA	NA
PG17_1_0_17_1_0	NA	NA	NA	NA	NA	NA	NA	NA	NA
PG18_0_0_18_0_0	NA	NA	0.00047878	0.000499037	0.000363801	NA	NA	NA	NA
PG18_0_0_18_1_0	0.00982268	0.00779483	NA	0.019141	NA	0.0176952	0.0080507	NA	0.00743531
PG18_0_0_18_2_0	0.00775932	0.00647385	0.0132212	0.0108315	0.0102596	0.0104287	0.00840775	0.0114925	0.0100125
PG18_0_0_20_3_0	0.00634577	NA	NA	NA	NA	NA	NA	NA	0.00572208
PG18_0_0_20_4_0	0.00681034	0.00654341	0.0115597	0.0138706	0.0136621	0.0152583	0.0100348	0.0086534	0.0130316
PG18_1_0_18_1_0	0.0137395	0.00969256	0.0168349	0.0111956	0.0125661	0.0108793	0.00808739	0.00987338	0.00794559
PG18_1_0_18_2_0	0.0237114	0.0132685	0.0265459	0.038546	0.0279253	0.0324094	0.0289476	0.0397724	0.0337254
PG18_1_0_20_3_0	0.00833039	NA	0.00941026	NA	NA	NA	NA	NA	NA
PG18_1_0_20_4_0	0.0113035	0.00733007	0.0106412	0.0117392	0.010345	0.0125994	0.00460241	0.0129346	0.00662687
PG18_2_0_18_2_0	0.00308441	0.00354791	0.00527085	0.00824283	0.00569417	0.0256672	0.00869957	0.0122017	0.00838277
PG18_2_0_20_2_0	NA	0.00467083	NA	NA	NA	NA	NA	0.00773328	NA
PG18_2_0_20_3_0	NA	NA	0.0025434	NA	NA	NA	0.0021801	NA	0.00288436
PG18_2_0_20_4_0	0.00544478	0.00539881	0.0127437	0.0121029	NA	0.00797776	0.0118888	0.0116461	0.00783634
PG20_3_0_20_4_0	0.01171	NA	NA	NA	NA	NA	NA	NA	NA
PG20_4_0_20_4_0	0.00644329	0.00948657	NA	NA	0.0139862	0.013739	0.019368	0.0192998	0.0181611
PG22_6_0_22_6_0	NA	NA	NA	0.00972488	NA	NA	NA	NA	NA
PI12_0_0_16_1_0	NA	0.0052521	NA	NA	NA	NA	NA	NA	NA
PI14_0_0_16_1_0	0.00750793	NA	0.00585776	0.00404354	NA	NA	0.00767701	0.00534603	NA
PI14_0_0_18_0_0	0.0361391	0.0159795	0.0214501	0.0213319	NA	0.0217631	NA	NA	0.0266241
PI14_0_0_18_1_0	NA	NA	NA	NA	NA	NA	NA	NA	NA
PI14_0_0_18_2_0	0.00166603	NA	NA	NA	NA	0.00184355	NA	NA	NA
PI14_0_0_20_2_0	NA	NA	NA	NA	NA	NA	NA	NA	0.000626017
PI14_0_0_20_3_0	NA	NA	NA	NA	0.000715974	NA	NA	NA	NA
PI14_0_0_20_4_0	0.00287015	NA	NA	NA	NA	NA	NA	NA	NA
PI14_0_0_22_4_0	NA	NA	NA	NA	NA	NA	0.00375394	NA	NA
PI15_0_0_15_0_0	NA	NA	NA	NA	NA	NA	NA	NA	6.31e-05
PI15_0_0_16_1_0	0.00568466	NA	NA	NA	NA	NA	NA	NA	NA
PI15_0_0_17_0_0	NA	NA	NA	NA	NA	NA	NA	NA	NA
PI16_0_0_16_1_0	NA	NA	NA	NA	NA	NA	NA	NA	NA
PI16_0_0_18_0_0	NA	NA	NA	0.00306919	0.00459293	0.00324434	NA	NA	NA
PI16_0_0_18_1_0	0.0159365	0.0117217	0.0150864	0.0134586	0.0237228	0.0121417	0.00566813	0.0100807	0.0063187
PI16_0_0_18_2_0	0.0381393	0.0354268	0.040026	0.0516747	0.0516093	0.0506652	0.0471897	0.0548033	0.0469978
PI16_0_0_18_3_0	0.00986506	0.0123693	0.0142054	0.0116881	0.0140182	0.0106003	0.0118549	0.0128926	NA
PI16_0_0_20_1_0	0.00466194	0.00390316	0.0036272	0.00351518	0.00487724	0.0039965	NA	0.00360572	0.00304051
PI16_0_0_20_2_0	0.0154284	0.0136604	0.0139941	0.0134574	0.0173285	0.0152394	0.0129268	0.0161522	0.0150841
PI16_0_0_20_3_0	0.0503351	0.0588993	0.0568925	0.0596139	0.0720176	0.058947	0.0407383	0.0614116	0.0472481
PI16_0_0_20_4_0	0.38834	0.411518	0.411255	0.355869	0.430705	0.376179	0.297085	0.376361	0.300084
PI16_0_0_20_5_0	0.0136199	0.00944564	0.0128635	0.0075943	0.0104604	0.00885547	NA	0.0111539	0.00597987
PI16_0_0_22_2_0	NA	NA	0.00107386	NA	NA	NA	NA	NA	NA
PI16_0_0_22_3_0	0.00434226	0.00304969	0.00433864	NA	0.00441733	NA	NA	0.00311544	NA
PI16_0_0_22_4_0	0.0689053	0.0632847	0.056423	0.0478631	0.062265	0.0704898	0.0602429	0.0566784	0.0520091
PI16_0_0_22_5_0	0.0296065	0.0231679	0.026718	0.0227855	0.0261072	0.0275207	0.0324974	0.025582	0.0217105
PI16_0_0_22_6_0	0.0210822	0.019157	0.0219068	0.0217537	0.0213725	0.02232	0.0232765	0.0260024	0.0194544
PI16_0_0_24_4_0	0.017183	0.0317777	0.0314989	0.0191597	0.0253646	0.0306412	0.0200078	0.0312023	0.0277057
PI16_0_0_24_5_0	0.0137036	0.00914632	0.0125254	0.00656544	0.0100947	0.00945403	0.00779932	0.00717265	0.00791257
PI16_0_0_24_6_0	0.00910585	0.00662077	NA	NA	NA	NA	NA	NA	NA
PI16_1_0_16_1_0	0.00412843	NA	NA	NA	NA	0.00255967	NA	NA	NA
PI16_1_0_18_0_0	0.0124313	0.0149593	0.0171591	0.0189955	0.0250558	0.0150788	0.00891448	0.0128849	0.00781436
PI16_1_0_18_1_0	0.0332922	0.0260148	0.0317223	0.0257852	0.0378241	0.0296351	0.0199609	0.0269049	0.0206963
PI16_1_0_18_2_0	0.0140742	0.0157436	0.0185807	0.0163425	0.0186758	0.0148057	0.0149686	0.0180901	0.0260511
PI16_1_0_18_3_0	0.0047832	NA	NA	NA	NA	NA	NA	NA	NA
PI16_1_0_19_1_0	NA	NA	NA	NA	NA	0.000336727	NA	NA	NA
PI16_1_0_20_0_0	0.000640175	NA	0.00106789	NA	0.00075609	0.000971082	NA	NA	NA
PI16_1_0_20_1_0	0.00379008	0.00244028	NA	0.00199745	0.0021714	0.00216138	NA	NA	0.00183217
PI16_1_0_20_2_0	0.0039294	0.00380026	0.00368606	0.00331256	0.00353555	0.00441858	0.0043229	0.00403331	0.00424357
PI16_1_0_20_3_0	0.0124415	0.0107535	0.0105617	0.00801557	0.0108404	0.0094867	0.00651264	0.00913632	0.00876516
PI16_1_0_20_4_0	0.0187104	0.0171555	0.0191122	0.0117882	0.0162826	0.012982	0.013609	0.0155954	0.00856678
PI16_1_0_22_1_0	NA	NA	NA	0.000271167	NA	NA	NA	NA	NA
PI16_1_0_22_4_0	0.00575736	0.00358414	0.00599635	0.00471907	0.00572156	0.00388858	NA	0.00313342	0.00339898
PI16_1_0_22_5_0	0.0029226	NA	NA	NA	NA	NA	NA	NA	0.00234235
PI16_1_0_22_6_0	NA	NA	NA	0.00469679	NA	NA	NA	NA	NA
PI16_1_0_24_4_0	NA	NA	NA	NA	NA	0.0016094	NA	NA	NA
PI16_2_0_18_0_0	NA	NA	NA	0.00369425	NA	NA	NA	NA	NA
PI17_0_0_17_0_0	NA	NA	NA	0.00254757	0.00336504	0.00295276	NA	NA	NA
PI17_0_0_17_1_0	0.00502631	NA	NA	NA	NA	NA	NA	NA	NA
PI17_0_0_18_1_0	NA	NA	NA	NA	NA	NA	NA	NA	NA
PI17_0_0_18_2_0	NA	0.00203867	0.00254178	0.00271627	NA	0.00187909	0.00221896	0.00260499	0.003159
PI17_0_0_19_2_0	0.00152443	NA	NA	NA	NA	NA	0.00190807	NA	0.00161585
PI17_0_0_20_3_0	NA	NA	NA	NA	NA	NA	NA	NA	0.00374619
PI17_0_0_20_4_0	0.0122049	0.0139789	0.0160014	0.0184385	0.0169834	0.0179018	0.0184385	0.0212681	0.020357
PI17_0_0_22_4_0	0.00318476	0.00260439	NA	0.00335551	0.00434382	0.00319788	0.00345915	0.00458286	0.00444336
PI17_0_0_22_5_0	0.00104806	NA	NA	0.00247709	NA	NA	NA	0.0010064	NA
PI17_1_0_17_1_0	0.000380159	0.000219106	0.000327784	0.000192892	0.000446901	0.000330819	0.000333903	NA	0.000312152
PI17_1_0_18_0_0	NA	NA	NA	NA	NA	NA	NA	NA	NA
PI17_1_0_18_1_0	NA	0.00322446	0.00363202	0.00307711	NA	0.00251428	0.00243412	0.00336853	0.00294461
PI17_1_0_19_2_0	0.00219891	NA	NA	NA	0.00105051	0.00109432	NA	NA	0.00165622
PI17_1_0_20_2_0	NA	NA	NA	NA	NA	NA	NA	NA	0.000770085
PI17_1_0_20_3_0	0.00381979	0.00355641	0.00379853	0.00342534	0.00413072	0.00437625	0.00402103	0.00456842	0.00407087
PI17_1_0_22_4_0	0.00281762	0.00295083	NA	NA	NA	0.00362764	0.00323756	0.00276131	0.0025919
PI18_0_0_18_1_0	0.0247503	0.0190726	0.0248186	0.0219469	0.0319129	0.0237581	0.0232884	0.0211466	0.0166735
PI18_0_0_18_2_0	0.079226	0.0940003	0.118987	0.149709	0.138594	0.145083	0.164762	0.154945	0.145443
PI18_0_0_18_3_0	0.0108504	NA	0.0125047	0.00989351	0.0121407	0.0139254	NA	NA	0.0123613
PI18_0_0_20_2_0	0.00689473	0.00493402	0.00591734	0.00560275	0.00975872	0.00597508	NA	0.00512443	0.00398688
PI18_0_0_20_3_0	0.116611	0.105901	0.144785	0.143829	0.17431	0.146661	0.087056	0.138526	0.13109
PI18_0_0_20_4_0	2.98759	2.70764	2.76708	2.73122	2.95868	2.91968	2.99359	2.92919	2.68036
PI18_0_0_20_5_0	0.0451625	0.0350902	0.0392758	0.039477	0.0423836	0.0410398	0.0391726	0.0422285	0.0372645
PI18_0_0_22_3_0	0.854107	1.13288	NA	NA	0.795826	NA	NA	NA	NA
PI18_0_0_22_4_0	0.186752	0.370463	0.312767	0.246433	0.283074	0.32876	0.26884	0.330562	0.248269
PI18_0_0_22_5_0	0.0346931	0.0330754	0.0329903	0.0306987	0.0335122	0.0360661	0.0383422	0.0315066	0.0291737
PI18_0_0_22_6_0	0.0352886	0.0356826	0.0446642	0.039403	0.0434217	0.0425076	0.0485496	0.0468955	0.038005
PI18_0_0_24_4_0	NA	NA	NA	NA	NA	0.00520657	0.00705673	NA	0.00496338
PI18_0_0_24_5_0	0.00632742	0.00580481	0.00597819	0.00351047	0.00595517	0.00470846	0.00602574	0.00369418	0.00434869
PI18_0_0_24_6_0	0.00532084	NA	NA	0.00378732	NA	NA	NA	NA	0.00458551
PI18_1_0_18_1_0	0.0788525	0.0652471	0.0827374	0.0595928	0.0909746	0.0691837	0.0434749	0.065806	0.0486484
PI18_1_0_18_2_0	0.120496	0.139701	0.146557	0.191404	0.179839	0.182887	0.18467	0.198613	0.178157
PI18_1_0_18_3_0	0.024906	0.0195176	0.021088	0.0181665	0.02341	0.0243896	0.0204403	0.0216355	0.0248514
PI18_1_0_20_1_0	0.00169067	0.00129788	0.00152623	0.00111134	0.00244921	0.00136708	NA	0.000981712	0.000732699
PI18_1_0_20_2_0	0.0122119	0.00821958	0.0122999	0.0108866	0.0161577	0.0121062	0.00596659	0.00986716	0.00880971
PI18_1_0_20_3_0	0.239645	0.189996	0.218075	0.175424	0.253387	0.196214	0.129153	0.171827	0.165116
PI18_1_0_20_4_0	1.18766	1.02553	1.10731	0.857493	1.16474	0.954073	0.727064	0.868795	0.768976
PI18_1_0_20_5_0	0.0194325	0.0148656	0.0193398	0.0160909	0.0198613	0.018006	0.0116785	0.0150263	0.0130189
PI18_1_0_22_2_0	0.243667	NA	NA	NA	0.289393	NA	NA	NA	NA
PI18_1_0_22_3_0	0.0240315	0.0352715	0.0364919	NA	0.0311435	0.0256585	0.011834	NA	NA
PI18_1_0_22_4_0	0.0507889	0.0482689	0.0526173	0.0356085	0.0490501	0.0448595	0.0378677	0.0398706	0.0352328
PI18_1_0_22_5_0	0.0152074	0.0135787	0.0164629	0.013708	0.0190708	0.0166685	0.0153512	0.011449	0.0128864
PI18_1_0_22_6_0	0.0282228	0.0248383	0.0294038	0.0234219	0.0298358	0.0221685	0.0169033	0.0275383	0.0226448
PI18_1_0_24_4_0	0.00336732	0.00330165	0.00467731	0.00331525	0.00395049	0.0042231	0.00418212	0.00324994	0.00344029
PI18_1_0_24_5_0	0.00749211	0.0101441	0.0135912	0.00403355	0.0140836	0.0111813	0.00724439	0.00705791	0.00343549
PI18_2_0_18_2_0	0.0484657	0.0433596	0.0466957	0.0701178	0.0586356	0.0704951	0.0830024	0.0779545	0.0859783
PI18_2_0_18_3_0	NA	0.00650355	NA	0.00841315	0.00896529	0.00863994	0.0112377	NA	0.00957846
PI18_2_0_20_1_0	0.00233365	0.0020481	0.00233636	0.00346445	0.00383921	0.00365365	0.00220171	0.00358926	0.00379087
PI18_2_0_20_2_0	0.0141478	0.0124208	0.0117249	0.0192009	0.0201102	0.0197055	0.0261764	0.0232166	0.0303127
PI18_2_0_20_3_0	0.0207846	0.0213764	0.0219559	0.0283885	0.0294812	0.0278571	0.0265733	0.026695	0.0349914
PI18_2_0_20_4_0	0.0651911	0.0745145	0.0735172	0.0961471	0.0845267	0.0904982	0.106469	0.0855922	0.0994825
PI18_2_0_22_3_0	NA	NA	0.00421982	NA	NA	NA	NA	NA	NA
PI18_2_0_22_4_0	0.00843497	0.00853566	0.00911259	0.0100401	0.00904847	0.0130506	0.0141235	0.0110969	0.0115856
PI18_2_0_22_5_0	NA	NA	NA	NA	NA	NA	0.0127631	NA	NA
PI18_2_0_22_6_0	NA	NA	NA	0.00747347	NA	NA	NA	NA	0.0058924
PI18_2_0_24_4_0	NA	NA	NA	0.00196157	NA	NA	0.00489154	NA	NA
PI19_0_0_20_4_0	0.00207887	0.00360649	NA	0.00492151	0.00388591	0.00463857	0.00522015	0.00521143	0.00499433
PI19_1_0_20_4_0	0.00171548	0.00222365	NA	0.00327766	NA	0.00266641	0.00201283	0.00205524	0.00207491
PI20_0_0_20_4_0	0.0101516	0.0191733	0.0203253	0.0164039	0.0183884	NA	0.0142026	NA	0.0165444
PI20_1_0_20_3_0	0.0147887	0.0247386	0.0238035	0.0180497	0.0246781	0.0213816	0.0102264	0.0198286	0.0169072
PI20_1_0_20_4_0	0.0433716	0.0376668	0.0460176	0.033959	0.0436391	0.0349882	0.0291409	0.0325207	0.0313999
PI20_2_0_20_2_0	0.00241019	NA	NA	0.00299855	0.00389099	0.00493802	NA	NA	0.00385219
PI20_2_0_20_3_0	0.00705139	0.00622681	0.00714697	0.00702597	0.00895528	0.00811062	0.00737893	0.00595735	0.00784075
PI20_2_0_20_4_0	0.043402	0.0432048	0.0494588	0.0534922	0.0505307	0.047728	0.0568823	0.0581297	0.0542043
PI20_2_0_22_4_0	0.0018306	0.0027483	NA	NA	NA	NA	NA	0.00372738	0.00188306
PI20_3_0_20_3_0	0.00322441	0.00282155	0.00271094	0.00325655	0.0048335	0.00253298	0.00320282	0.00338384	0.00316626
PI20_3_0_20_4_0	0.0300745	0.0230787	0.0245129	0.0209687	0.0239541	0.0228981	0.0181677	0.0242676	0.0206125
PI20_3_0_22_4_0	NA	NA	NA	NA	NA	NA	0.00292171	NA	NA
PI20_4_0_20_4_0	0.0164437	0.0138645	0.0160121	0.00611847	0.0143775	0.0134924	0.0142206	0.0145806	0.00585556
PI20_4_0_22_3_0	NA	NA	NA	NA	NA	0.00454443	0.00219915	NA	NA
PS12_0_0_18_0_0	NA	0.0031178	NA	NA	0.00269036	NA	NA	0.00286148	NA
PS14_0_0_16_0_0	0.0173681	0.0137766	0.0181507	0.0140658	0.0163744	0.0181684	0.014496	0.0116209	0.0135921
PS14_0_0_18_0_0	0.0190428	0.0187607	0.0179132	0.0141774	0.0171207	0.0180675	0.0172456	0.0134479	0.0164024
PS14_0_0_18_1_0	0.0137681	0.0115151	0.0131103	0.00872657	0.015844	0.0107778	0.00657776	0.00788812	0.00883119
PS14_1_0_24_4_0	0.000858117	0.000491389	NA	NA	0.00048782	0.000520255	NA	0.000591259	NA
PS15_0_0_17_0_0	0.0196786	NA	0.0172398	NA	0.017675	0.0146743	NA	0.0173632	NA
PS15_0_0_18_1_0	NA	NA	0.00176922	NA	NA	NA	NA	NA	NA
PS15_0_0_22_4_0	0.0019671	0.00121297	0.000964475	0.0012873	NA	0.00110042	0.000917753	NA	0.00112582
PS15_0_0_22_5_0	NA	NA	NA	NA	NA	NA	NA	NA	0.0109409
PS16_0_0_16_0_0	0.120479	0.149636	0.148437	0.113475	0.147382	0.131055	0.138451	0.0890647	0.109351
PS16_0_0_16_1_0	0.100664	0.110992	0.114371	0.0634927	0.123221	0.0820863	0.0479724	0.0608008	0.0534062
PS16_0_0_17_1_0	0.00484595	0.00412036	0.00324788	0.00303444	0.00392475	0.00490818	NA	0.00319337	NA
PS16_0_0_18_0_0	0.234991	0.192366	0.20978	0.164074	0.21803	0.196129	0.194815	0.176948	0.188622
PS16_0_0_18_1_0	0.570916	0.556957	0.634294	0.464267	0.687676	0.522329	0.415816	0.431677	0.392584
PS16_0_0_18_2_0	0.125664	0.148344	0.168163	0.185973	0.191179	0.16616	0.140996	0.158986	0.153837
PS16_0_0_18_3_0	0.00855327	0.0101631	0.00863001	0.00688509	0.0109118	0.00807287	0.00670309	NA	0.00544015
PS16_0_0_19_1_0	NA	NA	NA	0.0148606	0.0208723	NA	NA	NA	NA
PS16_0_0_20_0_0	NA	NA	0.00529731	NA	0.00481491	0.00376757	NA	NA	0.00307464
PS16_0_0_20_1_0	0.0268963	0.0238796	0.0228118	0.0190578	0.0287058	0.0252336	0.0195595	0.0202536	0.0233914
PS16_0_0_20_2_0	0.0377839	0.0284697	0.0321172	0.0342645	0.0433639	0.0355928	0.0371836	0.0343948	0.0440238
PS16_0_0_20_3_0	0.0646378	0.0770937	0.0824214	0.0668174	0.0951782	0.0622832	0.0485187	0.0674292	0.0651261
PS16_0_0_20_4_0	0.133316	0.145656	0.152651	0.126489	0.137993	0.0929471	0.0863618	0.104227	0.0752886
PS16_0_0_22_0_0	0.0250443	0.0128751	NA	NA	NA	NA	NA	NA	NA
PS16_0_0_22_1_0	0.0126287	0.0119238	0.011796	0.0116521	0.0138122	0.0121968	NA	0.0131332	0.0135305
PS16_0_0_22_2_0	0.00843367	0.00624551	0.00600411	0.00433616	0.0077666	0.00609362	NA	NA	0.00623069
PS16_0_0_22_3_0	0.0462597	0.0500229	0.0556544	0.0433232	0.0537182	0.0488146	NA	NA	0.0402632
PS16_0_0_22_4_0	0.0880166	NA	NA	NA	NA	NA	NA	NA	NA
PS16_0_0_22_5_0	0.119112	0.111882	0.126899	0.0921765	0.121773	0.0920778	0.0802629	0.0810658	0.0813926
PS16_0_0_22_6_0	0.146286	0.16895	0.195847	0.161084	0.18523	0.135082	0.147755	0.165397	0.140298
PS16_0_0_24_1_0	0.00273871	NA	NA	0.00316226	NA	NA	NA	NA	NA
PS16_0_0_24_2_0	0.01001	NA	NA	0.00462911	0.00622078	0.00584343	NA	NA	0.00494709
PS16_0_0_24_4_0	0.0296777	0.0247331	0.0228359	0.0182602	0.0246021	0.0210001	0.0241035	0.0196069	0.0235052
PS16_0_0_24_5_0	0.0743537	0.0558852	0.0628048	0.0386356	0.054244	0.04344	0.0457637	0.0384333	0.0420716
PS16_1_0_17_0_0	0.00761703	0.00845481	0.00672817	0.0059234	0.00661	0.00949936	NA	0.00718561	NA
PS16_1_0_18_0_0	0.117527	0.111517	0.119515	0.085028	0.138499	0.0994831	0.0815017	0.0814076	0.073086
PS16_1_0_18_1_0	0.0633524	0.055531	0.0622199	0.0459805	0.0662026	0.0511495	0.0350779	0.0434032	0.0475919
PS16_1_0_18_2_0	0.00846671	0.00843851	0.00794534	0.00722653	0.0102616	0.00761368	0.00625668	0.0134641	0.00531805
PS16_1_0_19_0_0	NA	NA	NA	NA	NA	0.0041213	NA	NA	NA
PS16_1_0_20_0_0	0.006672	0.00571153	0.00581794	NA	0.00469549	NA	NA	NA	0.00298176
PS16_1_0_20_1_0	0.00970565	0.00623126	0.00697832	0.00345475	0.00759055	0.00571161	0.00311236	0.00482158	0.00393814
PS16_1_0_20_2_0	0.00697706	0.00636473	0.00822834	0.00508331	0.00792699	0.00581751	NA	NA	0.00655304
PS16_1_0_20_3_0	0.00911215	0.00763087	0.0077808	0.00635132	0.00956022	0.0070459	0.00490328	0.00770844	0.00610697
PS16_1_0_20_4_0	NA	NA	NA	NA	NA	NA	NA	0.0139134	0.00909462
PS16_1_0_22_0_0	0.00231165	0.00196358	0.00205714	0.00159512	0.00217862	0.002064	NA	0.00168009	0.00170116
PS16_1_0_22_1_0	0.00492285	0.00417479	0.00445657	0.0030456	0.00453131	0.00348162	NA	0.00281476	0.00229731
PS16_1_0_22_2_0	NA	NA	0.00218318	NA	NA	0.00214219	NA	NA	NA
PS16_1_0_22_3_0	0.000501751	NA	NA	NA	NA	NA	NA	NA	NA
PS16_1_0_22_4_0	0.00583585	0.0070096	0.00700321	0.0052982	0.00747548	0.00496638	0.00424138	0.00481331	0.00415496
PS16_1_0_22_5_0	0.0513863	0.0377469	0.0480205	0.0332518	0.0492478	0.0312148	0.0285182	0.0320469	0.0291567
PS16_1_0_24_0_0	0.00102728	0.00164352	0.00181868	0.00069683	0.000602693	0.00141078	NA	NA	NA
PS16_1_0_24_1_0	0.00285447	0.00234592	0.00233946	NA	0.00134355	0.00102875	NA	NA	NA
PS16_1_0_24_2_0	0.00162639	0.00423005	0.00215228	0.00192513	0.00176884	0.0011141	NA	NA	0.00269793
PS16_1_0_24_4_0	0.0052781	0.00422083	0.00455623	0.00322371	0.00458344	0.00355087	0.00351188	0.00426549	0.00350458
PS16_1_0_24_5_0	0.0268478	0.0126876	0.0159742	0.00945209	0.0158966	0.0113569	NA	0.00816989	0.0105242
PS16_1_0_24_6_0	NA	NA	NA	NA	0.0121361	NA	NA	NA	NA
PS17_0_0_17_1_0	0.077536	0.059657	0.0610317	0.0462155	0.0497159	0.0646658	NA	0.0617987	0.0703624
PS17_0_0_18_1_0	0.063461	0.0576205	0.0551757	0.0328378	0.0464868	0.0533252	0.0394593	0.0563036	0.0466462
PS17_0_0_18_2_0	0.02598	0.0322723	0.0334606	0.0453328	0.0383872	0.0354652	0.0318776	0.0374828	0.036213
PS17_0_0_20_1_0	0.0102785	NA	0.00843701	NA	0.00871725	NA	NA	NA	0.0116875
PS17_0_0_20_2_0	0.0193667	0.0122828	0.0241351	0.0171154	0.0227366	0.01151	0.0246718	0.0233223	0.0195475
PS17_0_0_20_3_0	0.0411888	0.050848	0.0444509	0.0327395	0.0581848	0.0598893	0.0479328	0.0687883	0.060407
PS17_0_0_20_4_0	0.0593175	0.0683132	0.0580762	0.0511948	0.0643357	0.0574716	0.0545174	0.0691277	0.0570192
PS17_0_0_22_4_0	0.0456304	0.140991	0.0408919	0.0398919	0.0441196	0.0412885	0.0439748	0.0459246	0.0486087
PS17_0_0_22_5_0	0.0793468	0.0893486	0.0780967	0.068022	0.0940822	0.0687469	0.0599698	0.0809633	0.07051
PS17_0_0_24_4_0	NA	NA	NA	NA	NA	0.0142676	NA	NA	NA
PS17_1_0_17_1_0	0.00376612	0.00375381	0.00345023	0.00327118	0.00350427	0.00365863	0.00360608	0.00393609	0.00334931
PS17_1_0_18_0_0	NA	0.0133059	0.0118175	0.00752006	NA	0.0116647	0.00967784	0.0134047	0.0109433
PS17_1_0_18_1_0	0.0176431	0.015078	0.0143505	NA	0.02016	0.0167158	0.0105592	0.015349	0.0153038
PS17_1_0_18_2_0	NA	NA	NA	NA	NA	0.00929501	NA	NA	NA
PS17_1_0_19_2_0	0.00450185	0.00269841	0.00345629	0.0029348	0.00255183	0.00295024	0.00365414	NA	0.00368594
PS17_1_0_20_1_0	NA	NA	NA	NA	0.00364041	NA	NA	NA	NA
PS17_1_0_20_2_0	0.00300688	NA	NA	NA	NA	0.00179136	0.00224698	0.00316241	0.0031703
PS17_1_0_20_3_0	NA	NA	0.00103586	NA	0.00159186	0.00150028	0.00107787	0.00139355	0.00154931
PS17_1_0_20_4_0	NA	NA	0.0146319	0.00951271	0.0126345	0.0134885	0.00860384	0.0128316	NA
PS17_1_0_21_4_0	0.00107563	NA	0.000667793	NA	NA	0.000591023	0.00132901	0.000579967	0.000488838
PS17_1_0_22_4_0	0.0136769	0.00688531	0.00577454	0.00508388	NA	0.00720977	0.008097	0.00572026	0.006708
PS17_1_0_22_5_0	NA	NA	0.0485321	NA	NA	NA	0.0508018	NA	NA
PS17_1_0_24_4_0	NA	NA	NA	0.00688266	NA	NA	NA	NA	NA
PS18_0_0_18_0_0	0.0164633	0.0158252	0.0152046	0.013798	NA	0.0135826	0.015402	0.0180032	0.0128112
PS18_0_0_18_1_0	0.7355	0.717836	0.809122	0.786983	0.858459	0.813749	0.742244	0.786159	0.707695
PS18_0_0_18_2_0	0.637193	0.652567	0.773083	0.913312	0.863506	0.846222	0.902439	0.872944	0.833902
PS18_0_0_18_3_0	0.0331742	0.0312054	0.0318121	0.0253473	0.0335534	0.0309262	0.0289904	0.026528	0.026256
PS18_0_0_19_1_0	0.00818065	NA	NA	0.0108886	NA	NA	NA	NA	0.00910586
PS18_0_0_20_1_0	0.0051847	0.00344844	0.00476139	0.00486411	0.00495041	0.00574762	0.0119517	0.0050536	0.00551835
PS18_0_0_20_2_0	0.0243372	0.0218905	0.0240968	0.0303048	0.0310526	0.0288762	0.0436705	0.0340612	0.0311438
PS18_0_0_20_3_0	0.200022	0.18862	0.211718	0.245621	0.258494	0.240983	0.264841	0.258459	0.250121
PS18_0_0_20_4_0	0.0504266	NA	NA	NA	NA	NA	NA	NA	NA
PS18_0_0_20_5_0	0.00623022	NA	0.00706991	0.0062049	0.00728581	NA	0.00508097	NA	0.00477855
PS18_0_0_22_1_0	0.0101117	NA	NA	NA	0.0103494	NA	NA	NA	NA
PS18_0_0_22_2_0	NA	NA	NA	0.00265502	0.00325087	NA	NA	NA	NA
PS18_0_0_22_3_0	0.0186889	NA	0.0182459	NA	0.0170784	0.0149985	NA	0.0142737	NA
PS18_0_0_22_4_0	0.315251	0.290045	0.287448	0.268019	0.307593	0.285643	0.335449	0.273991	0.265125
PS18_0_0_22_5_0	0.155946	0.142362	0.15881	0.146737	0.148788	0.151833	0.190157	0.124667	0.128941
PS18_0_0_22_6_0	0.653829	0.46671	0.558601	0.524953	0.511315	0.447094	0.572906	0.506887	0.594538
PS18_0_0_24_4_0	0.0180363	0.0140489	0.0143938	0.013591	0.0147903	0.0160119	0.0202854	0.0198469	0.0195466
PS18_0_0_24_5_0	0.0494742	0.0421741	0.0425248	0.0270274	0.0346618	0.0346873	0.0386688	0.0265937	0.0260864
PS18_0_0_24_6_0	0.00610592	NA	NA	NA	NA	NA	NA	NA	NA
PS18_1_0_18_1_0	0.170972	0.151612	0.192693	0.139129	0.194376	0.155728	0.100781	0.131124	0.130636
PS18_1_0_18_2_0	0.100814	0.109456	0.13235	0.128683	0.141062	0.110669	0.105697	0.126063	0.119066
PS18_1_0_18_3_0	NA	NA	0.0175854	NA	0.0150998	0.013041	NA	NA	0.0131313
PS18_1_0_19_0_0	0.0186303	0.0288791	0.0197276	0.0167822	0.0230293	0.031156	0.031215	NA	0.0141829
PS18_1_0_19_1_0	NA	0.0405541	NA	NA	NA	0.0390302	NA	NA	NA
PS18_1_0_20_0_0	0.00587837	0.00393129	0.00519656	0.0042126	0.0059789	0.0060935	0.00969108	0.0048421	0.00474712
PS18_1_0_20_1_0	0.0124608	0.00919102	0.0119311	0.00978651	0.0128371	0.0101827	0.0105481	0.0104323	0.00920814
PS18_1_0_20_2_0	0.0142913	0.0120841	0.0139523	0.0152269	0.017965	0.0156755	0.0193375	0.0158243	0.0160329
PS18_1_0_20_3_0	0.00315091	NA	NA	NA	NA	NA	NA	NA	NA
PS18_1_0_20_4_0	0.0122658	0.0154774	0.0188698	0.0151338	0.0194075	0.0127598	0.0107145	0.0114795	0.00952627
PS18_1_0_22_0_0	0.00624144	0.0126979	0.0127544	0.00963375	0.00507421	0.0134835	0.0130819	0.0139514	0.0140322
PS18_1_0_22_1_0	0.0174329	0.014693	0.0156115	0.00904706	0.0108812	0.0103972	0.0109137	0.0140108	0.0090025
PS18_1_0_22_2_0	0.00456072	0.00655013	0.00382041	0.00464195	0.00381601	0.00254058	0.00462463	0.00276006	0.00516539
PS18_1_0_22_3_0	0.0173706	0.0118302	0.0144138	0.00948184	0.0127924	0.0101617	0.00806125	0.00902223	0.0100842
PS18_1_0_22_4_0	0.052261	0.0440932	0.0527133	0.037742	0.0453608	0.0387328	0.0377129	0.0365334	0.0351232
PS18_1_0_22_5_0	NA	0.165958	0.198548	0.145318	0.192502	0.151874	0.161845	0.157729	NA
PS18_1_0_22_6_0	0.0826703	0.0725145	0.046706	0.0261857	0.0327908	0.0554788	0.0230391	0.0624089	0.0698831
PS18_1_0_24_1_0	NA	0.00796604	NA	0.00584964	NA	0.00714609	NA	NA	0.00618379
PS18_1_0_24_2_0	0.0132903	0.0136867	0.00995457	0.00721677	0.0103105	0.0100853	0.00773844	0.00869073	0.0071865
PS18_1_0_24_3_0	0.00788684	0.00984951	0.00779693	0.00686135	0.00892544	0.00724072	0.0075309	NA	NA
PS18_1_0_24_4_0	0.0175299	0.0145405	0.0159649	0.0119743	0.0156482	0.0132516	0.0170911	0.0133379	0.0125172
PS18_1_0_24_5_0	0.00649881	NA	NA	NA	NA	NA	NA	NA	NA
PS18_2_0_18_2_0	0.01491	0.0135656	0.0145339	0.0192038	0.0154643	0.0132866	0.015399	0.0168824	0.015326
PS18_2_0_19_0_0	0.0540552	0.0220148	0.0477649	0.0468305	0.0556833	0.0261862	0.0449837	0.0705905	0.0604344
PS18_2_0_19_1_0	NA	NA	NA	0.0215756	NA	NA	NA	NA	NA
PS18_2_0_20_0_0	0.00522892	0.00499395	0.00483377	0.00615868	0.00601809	0.00641651	0.00934542	0.00659513	0.00677629
PS18_2_0_20_1_0	0.00877195	0.00768731	0.00787412	0.0095516	0.00962755	0.010158	0.0127849	0.0113087	0.0113118
PS18_2_0_20_2_0	0.000941677	NA	NA	NA	NA	NA	NA	NA	NA
PS18_2_0_20_3_0	0.00137495	0.00190323	0.00181854	0.00287875	0.00308485	0.00196549	0.00179357	0.00178291	0.00251482
PS18_2_0_20_4_0	0.00829029	0.00874045	0.0102398	0.00957102	0.00944988	0.00738631	0.0101809	0.00945721	0.00881
PS18_2_0_22_0_0	0.00694134	0.0084039	0.00716668	0.00524299	0.00605552	0.00570967	0.00993665	0.00918148	0.00649755
PS18_2_0_22_1_0	0.0061754	0.0150392	0.00802976	0.0133697	0.00704927	0.00792083	0.0140425	0.00801951	0.015538
PS18_2_0_22_2_0	NA	0.00517486	NA	0.00427715	NA	0.00409198	NA	NA	0.00502131
PS18_2_0_22_3_0	0.00306642	0.00250198	0.00234386	0.00334108	0.00289508	0.00237866	NA	NA	0.00297934
PS18_2_0_22_4_0	0.0325248	0.0216299	0.0222304	0.0276483	0.0216706	0.0211853	0.0312922	0.027193	0.033329
PS18_2_0_22_5_0	NA	NA	0.0493449	0.0413757	0.0406907	NA	0.0446564	NA	NA
PS18_2_0_24_0_0	NA	0.00259499	NA	0.00319531	NA	0.00439362	NA	NA	0.00314953
PS18_2_0_24_1_0	0.00644123	NA	0.0035897	0.00418946	0.0049617	0.00473893	0.00499012	0.0041027	0.00445999
PS18_2_0_24_2_0	0.00400514	NA	0.00418475	0.00459007	0.00499828	0.00478987	NA	0.00553988	0.00678095
PS18_2_0_24_4_0	0.00203853	NA	NA	NA	NA	NA	NA	NA	NA
PS18_3_0_22_4_0	0.00248456	NA	NA	NA	0.00118197	0.00191528	NA	NA	NA
PS19_0_0_20_3_0	NA	NA	NA	0.0169118	NA	0.0196553	0.0165163	NA	NA
PS19_0_0_20_4_0	0.0903192	NA	0.0785826	0.0830741	0.0920245	0.0875504	0.0882607	0.109454	0.0815716
PS19_0_0_22_4_0	NA	NA	NA	NA	0.0135375	NA	NA	NA	NA
PS19_0_0_22_5_0	NA	NA	NA	0.012147	NA	NA	NA	NA	NA
PS19_0_0_22_6_0	0.0336884	0.0370428	0.0216437	0.0323352	0.0350957	0.033111	0.0390483	0.0475013	NA
PS19_1_0_22_5_0	NA	NA	0.0120141	NA	NA	NA	NA	NA	0.0382062
PS19_1_0_22_6_0	NA	NA	NA	NA	NA	NA	NA	NA	0.0285694
PS20_0_0_20_3_0	NA	NA	NA	0.00186144	NA	NA	NA	NA	NA
PS20_0_0_20_4_0	0.00910487	NA	0.00693113	0.00573313	NA	NA	0.00663076	0.00704307	NA
PS20_1_0_20_3_0	NA	NA	NA	0.00184529	0.00309436	NA	NA	NA	0.00283391
PS20_1_0_20_4_0	0.00386506	NA	0.00419182	0.00216911	0.00481758	0.00335265	0.002825	NA	0.00266233
PS20_1_0_22_4_0	NA	NA	0.00254607	NA	0.00266545	NA	NA	NA	0.00202579
PS20_2_0_20_2_0	NA	NA	NA	0.000827707	NA	NA	NA	NA	NA
PS20_2_0_20_3_0	NA	NA	NA	0.00145283	NA	NA	NA	NA	0.00160624
PS20_2_0_20_4_0	0.00381085	NA	0.00335191	0.00234245	0.00368706	0.00231192	NA	0.00261822	0.00342316
PS20_3_0_20_3_0	NA	0.000908891	0.00102029	0.00129575	0.00141445	NA	NA	NA	NA
PS20_3_0_20_4_0	0.00323937	0.00281086	0.00127728	0.000778884	0.00113697	NA	NA	NA	NA
PS20_4_0_22_0_0	NA	NA	NA	NA	NA	NA	0.00347038	NA	NA
SM32_1_2	0.0113637	0.0150286	NA	0.0134967	0.0155347	0.0203276	0.0166448	0.0204966	0.0123177
SM34_0_2	0.0218986	0.0268794	0.0354439	0.0453337	0.0303738	0.0538956	0.0454594	0.0577771	0.0405984
SM34_1_2	0.945151	1.10864	1.30588	1.38148	1.11952	1.19828	1.30471	1.36743	1.17154
SM34_1_3	NA	NA	NA	0.0194374	NA	NA	0.0124306	NA	NA
SM34_2_2	0.0191708	0.0208182	NA	0.0146282	0.0210551	0.0212889	0.0283565	0.0179859	0.0235268
SM36_1_2	0.0403351	0.0426315	0.0476884	0.0534479	0.0406597	0.0436796	0.0478252	0.0579408	0.0452392
SM36_2_2	NA	NA	NA	NA	NA	NA	NA	NA	NA
SM38_1_2	NA	NA	NA	0.0218167	NA	NA	0.0196182	0.0199504	0.0134545
SM40_1_2	0.0372201	0.0378355	0.0475114	0.0591111	0.0403865	0.0457423	0.0518126	0.0630589	0.0429306
SM42_1_2	0.0505305	0.0588782	0.0714332	0.06431	0.05895	0.0641136	0.0553951	0.0807908	0.0512703
SM42_2_2	0.143896	0.164654	0.187911	0.166007	0.157799	0.174383	0.16363	0.202315	0.165468
TAG34_0_0	NA	NA	NA	NA	NA	NA	NA	NA	0.206635
TAG36_0_0	NA	NA	NA	NA	NA	NA	NA	NA	0.34528
TAG38_0_0	NA	NA	NA	NA	NA	NA	NA	NA	0.282421
TAG40_0_0	NA	NA	NA	NA	NA	NA	NA	NA	0.157451
TAG41_0_0	NA	NA	NA	NA	NA	NA	NA	NA	0.0325721
TAG42_1_0	NA	NA	NA	NA	NA	NA	NA	NA	0.111523
TAG43_1_0	NA	NA	NA	NA	NA	NA	NA	NA	0.0387074
TAG44_1_0	NA	NA	NA	NA	NA	NA	NA	NA	0.130934
TAG46_1_0	NA	0.0481479	NA	NA	NA	NA	NA	NA	0.188249
TAG46_2_0	NA	NA	0.0503611	NA	NA	NA	NA	NA	0.0966181
TAG47_1_0	NA	NA	0.0981293	NA	NA	NA	NA	NA	0.122486
TAG47_2_0	NA	NA	0.0632497	NA	NA	NA	NA	NA	0.0763222
TAG48_1_0	0.0738373	0.0909792	0.18325	0.0924166	NA	NA	NA	0.0821179	0.298953
TAG48_2_0	0.0473703	0.0580709	0.142882	0.0701985	0.0513085	0.0342568	0.0811197	0.0833932	0.195046
TAG48_3_0	NA	NA	0.0349233	NA	NA	NA	NA	NA	0.0589951
TAG49_1_0	NA	NA	0.0771145	NA	NA	NA	NA	NA	0.0952852
TAG49_2_0	NA	NA	0.0806387	NA	NA	NA	NA	NA	0.068225
TAG50_1_0	0.188957	0.175982	0.263134	0.241528	0.194341	0.150577	0.203858	0.241009	0.410011
TAG50_2_0	0.228997	0.246087	0.378114	0.385694	0.255354	0.247459	0.432844	0.321432	0.48524
TAG50_3_0	0.0847778	0.0877101	0.167553	0.156422	0.09544	0.0911498	0.18245	0.131719	0.192075
TAG50_4_0	0.0244745	NA	NA	0.0615509	NA	NA	0.0748711	0.033722	0.0577849
TAG51_2_0	NA	NA	0.0556945	NA	NA	NA	NA	NA	0.0609897
TAG51_3_0	NA	NA	NA	NA	NA	NA	NA	NA	0.0335834
TAG52_1_0	0.0916577	0.0828474	0.132094	NA	0.0971713	0.0716834	NA	0.114906	0.234204
TAG52_2_0	0.24295	0.222998	0.333412	0.393405	0.228152	0.220251	0.389437	0.287809	0.547366
TAG52_3_0	0.264288	0.278937	0.413314	0.539607	0.295245	0.327269	0.583266	0.419413	0.630766
TAG52_4_0	0.188686	0.240461	0.298974	0.508241	0.247128	0.272909	0.580546	0.335353	0.530491
TAG52_5_0	0.0630625	0.0526028	0.0788806	0.111737	0.0667851	0.0733583	0.136318	0.089781	0.112027
TAG52_6_0	NA	NA	NA	NA	NA	NA	0.0350368	NA	NA
TAG54_1_0	NA	NA	0.0406493	NA	NA	NA	NA	0.0499103	NA
TAG54_2_0	0.0545108	0.0584791	0.0923969	0.102543	NA	0.0514876	0.0992308	0.0771296	0.142788
TAG54_3_0	0.132088	0.144347	0.233258	0.222649	0.142801	0.156616	0.228702	0.194886	0.369777
TAG54_4_0	0.206444	0.239706	0.338311	0.463769	0.241911	0.28311	0.540684	0.330402	0.487875
TAG54_5_0	0.212043	0.225753	0.320228	0.518858	0.244371	0.307151	0.586081	0.333453	0.565144
TAG54_6_0	0.136826	0.170945	0.218128	0.353309	0.178075	0.193821	0.482392	0.240191	0.402157
TAG54_7_0	0.0299451	NA	NA	0.0710586	0.036845	0.0360317	0.0951593	0.0435851	0.0679272
TAG55_0_0	NA	NA	NA	NA	NA	NA	NA	NA	NA
TAG56_3_0	NA	NA	NA	0.0366791	NA	NA	NA	NA	0.0347226
TAG56_4_0	0.05374	0.0582744	0.0676261	0.0910611	NA	NA	NA	0.066286	0.06825
TAG56_5_0	0.121867	NA	0.126755	0.187402	0.113364	0.117276	0.254598	0.142691	0.160306
TAG56_6_0	0.148659	0.167314	0.188964	0.295753	0.147349	0.185563	0.380093	0.202658	0.243024
TAG56_7_0	0.122061	0.129301	0.139754	0.231323	0.140808	0.145	0.309458	0.175431	0.179264
TAG56_8_0	0.0751343	0.0793868	0.0930825	0.155502	NA	NA	0.231517	0.100661	0.124935
TAG58_10_0	NA	NA	NA	0.0493446	NA	NA	0.0911582	0.0364631	0.0381128
TAG58_5_0	NA	NA	NA	0.0288021	NA	NA	0.0482239	NA	0.0419245
TAG58_6_0	0.0550698	NA	0.0659983	0.0745975	0.0449898	0.0643977	0.121826	0.0432829	0.0739327
TAG58_7_0	0.0596968	0.0680401	0.0898171	0.101491	0.073964	NA	0.163939	0.0777236	0.0782864
TAG58_8_0	0.0716664	0.066226	0.089999	0.127955	NA	0.0730482	0.224015	0.0978679	0.0950154
TAG58_9_0	0.0307185	NA	NA	0.0691918	NA	NA	0.105919	0.0386311	NA
TAG60_10_0	NA	NA	NA	0.0332769	NA	NA	0.0846399	NA	NA
TAG60_8_0	NA	NA	NA	0.0325061	NA	NA	0.0796022	NA	NA
TAG60_9_0	0.0274147	NA	NA	0.0405815	NA	NA	0.0915469	NA	NA
